# Supplementary material for: Development and validation of predictive models for diabetic retinopathy using machine learning
Source: PLoS One. 2025 Feb 24;20(2):e0318226. doi: 10.1371/journal.pone.0318226 (PMC11849896; doi:10.1371/journal.pone.0318226)
Supplement: S1 File — (XLSX) [file pone.0318226.s001.xlsx]

## Sheet:  Summary
Case_ID	Disease Type	AGE	gender	nationality	Marital status	HEIGHT	WEIGHT	Systolic blood pressure	Diastolic blood pressure	HEART_RATE	BMI	HYPERTENTION	HYPERLIPIDEMIA	Atherosclerosis	CEREBRAL_APOPLEXTY	CAROTID_ARTERY_STENOSIS	FLD	CIRRHOSIS	CLD	PANCREATIC_DISEASE	BILIARY_TRACT_DISEASE	NEPHROPATHY	RENAL_FALIURE	NERVOUS_SYSTEM_DISEASE	CHD	MI	CHF	ARRHYTHMIAS	RESPIRATORY_SYSTEM_DISEASE	LEADDP	HEMATONOSIS	RHEUMATIC_IMMUNITY	PREGNANT	ENDOCRINE_DISEASE	MEN	PCOS	DIGESTIVE_CARCINOMA	UROLOGIC_NEOPLASMS	GYNECOLGICAL_TUMOR	BREAST_TUMOR	LUNG_TUMOR	INTRACRANIAL_TUMOR	OTHER_TUMOR	GLU	GLU_2H	HBA1C	GSP	TG	TC
1	1	58	0	0	1	154	67	157	79		28.251	1	0	1	0	0	0	0	0	0	0	0	0	0	1	0	0	0	0	0	0	0	0	0	0	0	0	0	0	0	0	0	0	4.77		8.2	245.9	1.48	3.46
2	1	67	1	0	1		70	108	80			1	0	1	0	0	0	0	0	0	0	1	0	0	0	0	0	0	0	0	0	0	0	1	0	0	0	0	0	0	0	0	0	19.9		7.6		1.16	4.81
3	1	62	0	0	1	163	60	120	65		22.5827	0	0	1	0	0	1	0	0	0	0	0	0	0	0	0	0	0	0	1	0	0	0	1	0	0	0	0	0	0	0	0	0	12.2		9.7		1.36	5.9
4	1	47	1	0	1	170	70	135	85		24.2215	1	1	0	1	0	1	0	0	0	0	0	0	0	0	0	0	0	0	0	0	0	0	1	0	0	0	0	0	0	0	0	0	12.8		8.8	308.6	6.07	4.75
5	1	64	1	1	1	170	71	128	70		24.5675	0	0	0	0	0	0	0	0	0	0	0	0	0	0	0	0	0	0	0	0	0	0	0	0	0	0	0	0	0	0	0	0	4.71		6.8	207.7	0.64	4.25
6	1	51	0	0	1	169	85	150	90		29.7609	1	1	0	0	0	0	0	0	0	0	0	0	0	1	0	0	0	0	0	0	0	0	1	0	0	0	0	0	0	0	0	0	8.71		8.8	263.5	1.97	3.97
7	1	67	0	0	1		70	150	70			1	0	0	0	0	1	0	0	0	0	1	0	0	0	0	0	0	0	0	0	0	0	0	0	0	0	0	0	0	0	0	0	8.05		8.1		0.79	3.77
8	1	75	0	1	1		65	111	61			1	0	1	0	0	0	0	0	0	0	1	0	0	1	1	1	0	1	0	0	0	0	0	0	0	0	0	0	0	0	0	0	5.56		6.4
9	1	81	0	0	1	150	71	160	80		31.5556	1	0	1	0	0	0	0	1	0	0	0	0	0	1	0	0	1	1	0	0	0	0	1	0	0	0	0	0	0	0	0	0	9.56		9.4	282	1.71	5.39
10	1	69	1	0	1	178	90	165	89	88	28.4055	1	0	1	1	1	0	0	0	0	0	1	0	0	1	0	0	0	0	1	1	0	0	1	0	0	0	0	0	0	0	0	0	3.89		7.3	212.9	0.88	4.05
11	1	64	0	0	1	146	60	132	80		28.1479	1	0	0	0	0	1	0	0	0	0	1	0	0	0	0	0	0	0	0	0	0	0	0	0	0	0	0	0	0	0	0	0	14.9		6.3		1.2	3.81
12	1	51	1	0	1	169	72	180	100	77	25.2092	1	0	0	1	0	0	0	0	0	0	1	1	0	0	0	0	0	0	0	1	0	0	0	0	0	0	0	0	0	0	0	0	10.9		5.8	187.1	0.72	4.39
13	1	54	1	0	1	170	108	170	90		37.3702	1	0	1	1	0	0	0	1	0	0	1	1	0	0	0	0	0	0	1	1	0	0	1	0	0	0	0	0	0	0	0	0	9.44		4.7		1.42	3.87
14	1	83	0	0	1		46.5	140	70			1	0	1	0	0	0	0	0	0	0	1	0	0	1	0	0	0	0	0	0	0	0	1	0	0	0	0	0	0	0	0	0	9.43	21.48	10.4		1.52	5.08
15	1	54	0	0	1	156	61	130	80		25.0657	1	0	0	0	0	0	0	0	0	0	0	0	0	0	0	0	0	0	0	0	0	0	0	0	0	0	0	0	0	0	0	0	6.36		9.2	253.4	0.99	4.8
16	1	58	1	0	1	178	92.8	160	90		29.2892	1	0	1	1	0	0	0	0	0	0	1	0	0	0	0	0	0	0	1	1	0	0	0	0	0	0	0	0	0	0	0	0	11.7		7.5	160	2.09	4.55
17	1	56	1	0	1	181	81	130	70		24.7245	1	0	1	0	0	0	0	0	0	0	1	0	0	1	0	0	0	0	0	0	0	0	0	0	0	0	0	0	0	0	0	0	5.54		9.1	210.1	9.35	10.28
18	1	71	0	0	1	153	85	138	94		36.3108	1	0	1	0	1	0	0	0	0	0	1	0	0	1	0	0	0	0	1	0	0	0	1	0	0	0	0	0	0	0	0	0	12.5	10.79	11.6		1.96	6.21
19	1	60	1	0	1	172	86	134	80		29.0698	1	1	0	0	0	1	0	0	0	1	1	0	0	0	0	0	0	0	0	0	0	0	1	0	0	0	0	0	0	0	0	0	4.99	17.82	7.8	233.2	1.22	4.1
20	1	63	1	0	1	165	67	120	76		24.6097	0	0	0	0	0	1	0	0	0	0	1	0	0	0	0	0	0	0	0	0	0	0	1	0	0	0	0	0	0	0	0	0	5.75	13.38	7.3	245	2.56	3.2
21	1	53	0	0	1	163	99.5	140	70		37.4497	1	0	1	0	0	1	1	1	0	0	1	1	0	1	0	0	0	0	1	1	0	0	1	0	0	0	0	0	0	0	0	0	6.08		8.9	334.5	1.73	2.96
22	1	62	0	0	1			145	80			0	0	0	0	0	1	0	0	0	0	0	0	0	0	0	0	0	0	0	0	0	0	0	0	0	0	0	1	0	0	0	0	4.47		6.6		2.23	4.96
23	1	36	1	1	1	182	97	110	70		29.2839	0	0	1	0	0	1	0	0	0	1	1	0	0	0	0	0	0	0	0	0	0	0	1	0	0	0	0	0	0	0	0	0	6.91	11.86	7.5	212.7	3.22	3.67
24	1	47	1	1	1	170	63	116	76		21.7993	0	0	1	0	0	1	0	0	0	0	0	0	0	1	1	1	1	0	1	0	0	0	0	0	0	0	0	0	0	0	0	0	13.4		8.7	285.6	9.52	4.95
25	1	54	1	0	1	170	75	135	85		25.9516	1	0	0	0	0	0	0	0	0	0	1	1	0	0	0	0	0	0	0	1	0	0	0	0	0	0	0	0	0	0	0	0	10.5		6.7		1.31	4.32
26	1	39	1	0	1	163	74	180	120		27.852	1	1	1	0	0	0	0	0	0	1	1	0	0	0	0	0	0	0	0	0	0	0	0	0	0	0	0	0	0	0	0	0	9.17		11.7	166.3	1.78	5.98
27	1	45	0	0	1	162	63	130	80		24.0055	1	0	0	0	0	0	0	0	0	0	1	0	0	0	0	0	0	0	0	0	0	0	1	0	0	0	0	0	0	0	0	0	5.46	7.97	10.7		1.04	5.83
28	1	52	1	0	1	170	83	110	70		28.7197	0	0	1	0	0	0	0	0	0	0	0	0	0	1	0	0	0	0	0	0	0	0	0	0	0	0	0	0	0	0	0	0	7.7		8.5	288.8	0.67	2.81
29	1	65	0	0	1	164	86.5	200	90	88	32.1609	1	0	0	1	0	1	0	0	0	0	1	0	1	0	0	1	0	1	0	1	0	0	0	0	0	0	0	0	0	0	0	0	5.49		7.2		1.84	4.8
30	1	68	1	0	1	170	83.1	120	90		28.7543	1	0	1	0	0	1	0	0	0	0	0	0	0	0	0	0	0	0	1	0	0	0	1	0	0	0	0	0	0	0	0	0	7.68		7.2	247.8	1.11	4.51
31	1	66	0	0	1	162	64	179	76		24.3865	1	0	1	1	0	0	0	1	0	0	1	0	0	1	0	0	0	0	0	1	0	0	1	0	0	0	0	0	0	0	0	0	10.2		6.2		3.9	4.99
32	1	53	1	0	1	172	68	136	90		22.9854	1	1	1	0	0	0	0	0	0	0	1	0	0	0	0	0	0	0	0	0	0	0	1	0	0	0	0	0	0	0	0	0	11.6	15.96	7.9		3.22	5.41
33	1	65	0	0	1	162	62	122	82		23.6244	0	0	0	0	0	0	0	0	0	0	0	0	0	0	0	0	0	0	0	0	0	0	0	0	0	0	0	0	0	0	0	0	4.73	8.3	6.7	254	3.92	4.19
34	1	70	0	0	1	164	51	126	73		18.9619	0	0	0	0	0	0	0	0	0	0	0	0	1	0	0	0	0	1	0	0	0	0	0	0	0	0	0	0	0	0	0	0	3.62		7.8		1.51	4.34
35	1	49	1	0	1	171	93.1	137	73		31.8389	1	0	1	0	0	1	0	0	0	0	0	0	0	0	0	0	0	1	1	0	0	0	0	0	0	0	0	0	0	0	0	0	14.5	16.45	10.2	313.6	2.14	4.82
36	1	67	0	0	1		39.1	134	62			0	0	0	0	0	0	0	0	0	0	0	0	0	0	0	0	0	0	0	0	0	0	1	0	0	0	0	0	0	0	0	0	19.8		9.2		1.55	4.52
37	1	58	1	0	1	175	89	140	100		29.0612	1	0	1	0	0	1	0	1	0	1	1	0	0	0	0	0	0	0	1	0	0	0	1	0	0	0	0	0	0	0	0	0	8.05		8.1	188	0.66	2.07
38	1	29	0	0	1	163	78	132	78		29.3575	1	0	0	0	0	0	0	0	0	0	1	0	0	0	0	0	0	0	0	0	0	0	0	0	0	0	0	0	0	0	0	0	9.19		7.4	83.8	1.61	5.7
39	1	47	1	0	1		70	140	100			1	0	1	0	0	0	0	0	0	0	0	0	0	1	1	0	0	0	0	0	0	0	0	0	0	0	0	0	0	0	0	0	8.67		7.8	225.6	2.74	3.38
40	1	68	1	0	1	165	70	180	90		25.7117	1	0	1	0	0	1	0	0	0	0	0	0	0	0	0	0	0	0	1	0	0	0	1	0	0	0	0	0	0	0	0	0	13.8	20.3	12.1	387.2	3.58	7.39
41	1	59	0	0	1	158	50	146	80		20.0288	1	0	1	0	0	0	0	0	0	0	1	0	0	1	0	0	0	0	0	0	0	0	1	0	0	0	0	0	0	0	0	0	9.3	15.58	7.5		2.46	5.8
42	1	76	0	0	1	160	56	157	65		21.875	1	0	1	0	0	0	0	0	0	0	0	0	0	1	0	0	0	0	0	0	0	0	0	0	0	0	0	0	0	0	0	0	9.65		8.7	270.7	1.74	5.45
43	1	58	1	0	1	167	76	152	82		27.2509	1	0	1	0	0	0	0	0	0	0	1	0	0	1	0	0	0	0	1	1	0	0	1	0	0	0	0	0	0	0	0	0	13	22.22	8.4		1.82	4.89
44	1	72	0	0	1	152	59	126	78		25.5367	0	1	1	0	0	0	0	0	0	0	0	0	0	0	0	0	0	0	0	0	0	0	1	0	0	0	0	0	0	0	0	0	6.76	17.01	9.8	362.6	1.29	5.36
45	1	63	0	0	1	155	49	140	90		20.3954	1	0	1	0	1	0	0	0	0	0	1	0	0	0	0	0	0	0	0	0	0	0	0	0	0	0	0	0	0	0	0	0	12.3		7.8	234.1	6.78	6.96
46	1	42	1	0	1	167	77	113	81		27.6095	1	0	0	0	0	1	0	1	0	0	1	0	0	0	0	0	0	0	0	0	0	0	0	0	0	0	0	0	0	0	0	1	5.46		8.1	61.4	2.08	6.12
47	1	60	1	0	1	172	83	190	120		28.0557	1	0	1	0	0	0	0	1	0	0	1	1	0	0	0	0	0	0	1	1	0	0	1	0	0	0	0	0	0	0	0	1	6.01		7	181	2.53	5.34
48	1	46	0	0	1	160	75	130	85		29.2969	1	0	1	0	0	0	0	0	0	0	1	1	0	0	0	1	0	1	0	0	0	0	0	0	0	0	0	0	0	0	0	0	14.5		12.2	193.7	2.5	5.55
49	1	48	0	0	1		83.7	140	80			1	0	0	0	0	0	0	0	0	0	1	0	0	0	0	0	0	0	0	1	0	0	0	0	0	0	0	0	0	0	0	0	4.7		4.9	59.3	1.1	4.81
50	1	67	1	0	1	160	68	132	76	96	26.5625	0	1	1	0	0	1	0	0	0	1	1	0	0	1	0	1	0	0	0	0	0	0	0	0	0	0	0	0	0	0	0	0	10.5		7.5	209.4	0.73	2.41
51	1	57	1	0	1	175	79	140	90		25.7959	1	0	1	0	0	0	0	0	0	1	1	0	0	0	0	0	0	0	1	1	0	0	0	0	0	0	0	0	0	0	0	0	8.01		8		2.17	2.74
52	1	54	1	0	1	172	89	118	65	77	30.0838	1	1	1	0	0	0	0	0	0	0	0	0	0	1	0	0	0	0	0	0	0	0	0	0	0	1	0	0	0	0	0	1	6.79		8	236.5	1.37	3.75
53	1	66	1	0	1	173	70	130	90		23.3887	0	1	1	0	1	1	0	0	0	0	0	0	0	0	0	0	0	0	1	0	0	0	0	0	0	0	0	0	0	0	0	0	17.4		9.9	274.8	1.97	4.2
54	1	34	1	0	1	169	75.7	138	94		26.5047	0	0	0	0	0	1	0	0	0	0	1	0	0	1	0	0	1	0	0	0	0	0	0	0	0	0	0	0	0	0	0	0	15.4	13.61	12.5	401.2	11.01	6.93
55	1	49	1	0	1	180	90	135	80		27.7778	1	0	1	0	0	1	0	0	0	0	1	0	0	0	0	0	0	0	1	0	1	0	1	0	0	0	0	0	0	0	0	0	5.75	9.41	7.1		1.22	3.15
56	1	69	0	0	1	158	68	140	80		27.2392	1	0	1	1	0	0	0	0	0	1	1	0	0	0	0	0	0	1	1	0	0	0	1	0	0	0	0	0	0	0	0	0	10.2		5.2	57.3	1.57	7.27
57	1	46	1	0	1	157	69	160	90		27.993	1	0	1	0	0	1	0	0	0	0	0	0	0	0	0	0	0	0	0	0	0	0	0	0	0	0	0	0	0	0	0	0	10.8	22.85	9.2		1.49	4.98
58	1	55	1	0	1	175	87	180	100		28.4082	0	0	1	0	0	0	0	0	0	0	1	0	0	0	0	0	1	0	0	1	0	0	1	0	0	0	0	0	0	0	0	0	6.38		8.2		2.49	5.62
59	1	45	1	0	1		77.4	134	88			0	0	1	0	0	1	0	0	0	0	0	0	0	0	0	0	0	0	1	0	0	0	0	0	0	0	0	0	0	0	0	0	12.4	19.13	10	319.8	1.51	2.88
60	1	61	1	0	1		89	154	93			1	0	1	0	0	0	0	0	0	0	0	0	0	1	0	0	0	0	0	0	0	0	0	0	0	0	0	0	0	0	0	0	6.99		7.8	323.5	0.99	3.36
61	1	64	0	0	1	158	80.4	143	90		32.2064	1	0	1	0	0	0	1	1	0	0	1	0	0	0	0	0	0	0	0	0	0	0	1	1	0	0	0	0	0	0	0	0	5.32	17.56	7.2	210.6	0.62	3.13
62	1	66	1	0	1	175	73	150	70	76	23.8367	1	0	0	0	0	1	0	0	0	1	1	1	0	0	0	0	0	1	0	1	0	0	0	0	0	0	0	0	0	0	0	0	5.82		6.7	149	2.7	4.35
63	1	61	0	0	1		62	114	66			0	0	1	0	0	0	0	0	0	0	0	0	0	0	0	0	0	0	1	0	0	0	1	0	0	0	0	0	0	0	0	0	5.36		9.3		0.72	2.94
64	1	55	1	0	1	175	79	150	96		25.7959	1	0	1	0	1	0	0	0	0	0	0	0	0	1	0	0	0	0	0	0	0	0	0	0	0	0	0	0	0	0	0	0	12.4		9.8	296	5.06	3.87
65	1	54	1	0	1	169	90.5	146	91		31.6866	1	0	0	0	0	1	0	0	0	0	0	0	0	0	0	0	0	0	0	0	0	0	1	0	0	0	0	0	0	0	0	0	9		9.4		2.92	4.21
66	1	54	1	0	1	175	91.8	190	119		29.9755	1	0	0	0	0	0	0	0	0	1	1	1	0	0	0	0	0	0	0	1	0	0	1	0	0	0	0	0	0	0	0	0	3.96		6.3		1.23	7.6
67	1	57	1	0	1	166	72.2	148	82		26.2012	1	0	0	0	0	1	0	0	0	1	0	0	0	0	0	0	0	0	0	0	0	0	0	0	0	0	0	0	0	0	0	0	10.2		8.8		1.29	4.03
68	1	73	1		1			148	81			1	1	1	0	0	1	0	1	0	1	1	0	0	1	0	0	0	0	0	0	0	0	1	0	0	0	0	0	0	0	0	0	6.19		7.2		1.02	2.81
69	1	49	1	0	0	178	74	160	90		23.3556	1	0	1	0	0	1	0	0	0	0	0	0	0	0	0	0	0	0	0	0	0	0	0	0	0	0	0	0	0	0	0	0	13.1		11.3		1.24	4.43
70	1	71	0	0	1		52	138	67			1	0	1	0	0	0	0	0	0	0	0	0	0	1	0	0	0	0	0	0	0	0	0	0	0	0	0	0	0	0	0	0	5.08		7.6		1.3	4.54
71	1	64	1	1	1	169	80	174	93		28.0102	1	0	1	1	0	1	0	0	0	1	1	0	0	0	0	0	0	1	1	0	0	0	0	0	0	0	0	0	0	0	0	0	4.33	17.31	7.1	257.3	1.11	3.87
72	1	60	0	0	1	152	57.5	135	80		24.8875	1	0	0	0	0	0	0	0	0	0	1	0	0	0	0	0	0	0	0	0	0	0	0	0	0	0	0	0	0	0	0	0	5.83		5.2	260.6	1.28	6.06
73	1	49	1	0	1	174	100	130	80		33.0295	1	0	1	0	0	1	0	0	0	0	0	0	0	0	0	0	0	0	1	0	0	0	0	0	0	0	0	0	0	0	0	0	8.53		12.9	387.3	3.57	5.07
74	1	65	0	0	1	165	73	146	83		26.8136	0	0	1	0	1	1	0	0	0	0	0	0	0	0	0	0	0	0	1	0	0	0	1	0	0	0	0	0	0	0	0	0	12.1	14.13	8.9		1.89	4.94
75	1	62	0	0	1	162	72	185	70		27.4348	1	0	0	0	0	0	0	0	0	0	1	0	0	0	0	0	0	0	0	0	0	0	0	0	0	0	0	0	0	0	0	0	14.7	20.38	10.6		2.54	6.55
76	1	51	1	0	1	170	81	110	70		28.0277	0	0	0	0	0	0	0	0	0	1	1	0	0	0	0	0	0	0	0	0	0	0	0	0	0	0	0	0	0	0	0	0	8.23		7.8	121.7	2.34	5.67
77	1	50	0	0	1	160	73	134	80		28.5156	0	0	0	0	0	1	0	0	0	0	0	0	0	0	0	0	0	0	0	0	0	0	1	0	0	0	0	0	0	0	0	0	5.52		9.1	327.7	1.16	5.55
78	1	42	1	0	1	173	79	140	90		26.3958	1	1	0	0	0	0	0	1	0	0	1	1	0	0	0	0	0	1	1	1	0	0	1	0	0	0	0	0	0	0	0	0	5.51		6.9	160.8	2.22	4.47
79	1	56	1	0	1	176	85	126	80		27.4406	1	0	1	0	0	0	0	0	0	1	1	0	0	1	0	0	0	0	0	0	0	0	0	0	0	0	1	0	0	0	0	0	6.5		9.1	217	0.78	2.65
80	1	40	1	0	1	166	71	110	80		25.7657	0	0	0	0	0	1	0	0	0	0	0	0	0	0	0	0	0	0	0	0	0	0	0	0	0	0	0	0	0	0	0	0	7.8	10.99	6.5		1.21	3.38
81	1	49	1	0	1	180	91	150	90	7	28.0864	1	1	0	0	0	1	0	0	0	0	1	1	1	0	0	0	0	1	0	1	0	0	1	0	0	0	0	0	0	0	0	0	4.4		5.6	138	2.24	3.43
82	1	61	1	1	1	174	90	135	85		29.7265	1	1	1	0	0	0	0	0	0	0	0	0	0	1	0	0	0	0	0	0	0	0	0	0	0	0	0	0	0	0	0	0	8.06	18.83	6.4	231.1	1.07	4.08
83	1	65	0	0	1		64	143	75			1	0	1	0	0	0	0	0	0	0	0	0	0	1	0	0	0	0	0	0	0	0	0	0	0	0	0	0	0	0	0	0	9.6		8.9
84	1	53	0	1	1	161	89.7	156	77		34.6051	1	0	1	0	0	0	0	0	0	0	1	0	0	1	0	0	0	0	1	0	0	0	0	0	0	0	0	0	0	0	0	0	5.19		9.3		1.96	4.54
85	1	46	0	0	1	160	92	110	70		35.9375	0	0	0	0	0	1	0	1	0	0	0	0	1	0	0	0	0	0	0	0	0	0	1	1	0	0	0	0	0	0	0	0	11	16.87	7.9	261	2.42	6.22
86	1	61	0	1	1	160	63	140	70	85	24.6094	1	0	0	0	0	0	0	0	0	0	1	0	0	0	0	0	0	1	0	0	0	0	0	0	0	0	0	0	0	0	0	0	9.26		10.5	279.7	0.4	3.77
87	1	49	1	0	1	170	81	140	90		28.0277	1	1	1	0	0	1	0	0	0	0	0	0	0	0	0	0	0	0	1	0	0	0	0	0	0	0	0	0	0	0	0	0	9.07	14.83	9.4	257.3	3	5.08
88	1	62	1	0	1	175	66	200	110		21.551	1	0	0	0	0	0	0	0	0	1	1	1	0	0	0	0	0	0	0	1	0	0	0	0	0	0	0	0	0	0	0	0	8.92		8.8		1.33	4.77
89	1	41	0	0	1	160	78	160	90		30.4688	1	0	0	0	0	0	0	1	0	0	1	0	0	0	0	0	0	1	0	1	0	0	0	0	0	0	0	0	0	0	0	0	4.44		11.7	27.4	1.29	5.18
90	1	58	0	0	1	160	62	120	80		24.2188	0	0	0	0	0	0	0	0	0	0	0	0	0	0	0	0	0	0	0	1	0	0	0	0	0	0	0	0	0	0	0	0	4.52		8.5		1.59	5.39
91	1	59	0	0	1	156	45	120	70		18.4911	0	0	0	0	0	0	0	0	0	0	0	0	0	0	0	0	0	0	0	0	0	0	0	0	0	0	0	0	0	0	0	0	4.79		6.3	329.1	0.54	3.85
92	1	52	1	0	1	163	74	134	84		27.852	0	0	1	0	0	1	0	0	0	0	1	0	0	0	0	0	1	1	0	0	0	0	0	0	0	0	0	0	0	0	0	0	6.7		6.6	199.7	0.81	4.53
93	1	60	1	0	1	175	84	120	70		27.4286	1	1	1	0	0	1	0	0	0	0	1	0	1	1	0	0	0	1	0	1	0	0	1	1	0	0	0	0	0	0	0	0	12		10.5	233.2	2.65	6.03
94	1	60	1	0	1	176	87	130	70		28.0863	1	0	1	0	0	0	0	0	0	1	1	0	0	0	0	0	0	0	1	1	0	0	1	0	0	0	0	0	0	0	0	0	14	7.8	8.5	341.9	1.61	4.15
95	1	64	1	0	1	166	78	140	85		28.306	1	1	1	0	1	1	0	0	0	1	1	0	0	1	0	0	0	1	1	0	0	0	1	0	0	0	0	0	0	0	0	0	8.73		9.4	353.4	1.96	5.65
96	1	56	1	0	1	169	66.5	110	80		23.2835	0	0	1	1	0	1	0	0	0	0	0	0	0	0	0	0	0	0	0	0	0	0	1	0	0	0	0	0	0	0	0	0	6.63	11.89	7.6	286.4	1.17	4.26
97	1	70	1	0	1		66	169	82			1	0	0	0	0	0	0	0	0	0	1	0	0	0	0	0	0	1	0	1	0	0	0	0	0	0	0	0	0	0	0	0	7.34		5.2	167	1.34	3.59
98	1	48	1	0	1	164	70	122	62		26.0262	1	1	1	0	0	0	0	0	0	0	0	0	0	1	0	1	0	0	0	0	0	0	0	0	0	0	0	0	0	0	0	0	15.1		8.3		1.68	3.5
99	1	48	0	0	1	164	68	130	80		25.2826	0	0	1	0	0	0	0	0	0	0	0	0	0	0	0	0	0	0	0	0	0	0	1	0	0	0	0	0	0	0	0	0	4.35	14.43	11.8	336.5	1.58	4.22
100	1	76	0	0	1	153	62	130	90		26.4855	1	0	0	0	0	0	0	0	0	0	1	0	0	0	0	0	0	0	0	0	0	0	1	0	0	0	0	0	0	0	0	0	9.25	14.44	7.1		4.1	4.47
101	1	55	0	0	1			131	77			1	0	0	0	0	0	0	1	0	0	0	0	0	0	0	0	0	0	0	0	0	0	1	0	0	0	0	0	0	0	0	0	9.44		10		2.09	3.78
102	1	57	1	0	1		78	150	90			0	1	1	0	0	0	0	0	0	0	0	0	0	1	0	0	0	0	0	0	0	0	1	0	0	0	0	0	0	0	0	0	6.7		6.5		0.87	3.1
103	1	40	1	0	1		92	138	90			0	0	0	0	0	0	1	1	0	0	1	0	0	0	0	0	0	0	0	0	0	0	0	0	0	0	0	0	0	0	0	0	7.57		8	61.2	2.73	7.57
104	1	56	1	1	1		67	170	89	54		1	0	0	1	0	0	0	0	0	0	1	1	0	0	0	0	0	0	0	1	0	0	0	0	0	0	0	0	0	0	0	0	4.06		5.8	148.5	0.49	2.9
105	1	69	1	0	1		85.3	154	77			1	0	1	0	0	0	0	0	0	0	1	0	0	0	0	0	0	1	1	0	0	0	0	0	0	0	0	0	0	0	0	0	9.77		8.7	205.7	1.04	3.78
106	1	41	1	0	1	180	95	110	70		29.321	1	0	1	0	0	0	1	1	0	1	1	0	0	0	0	0	0	0	1	1	0	0	0	0	0	0	0	0	0	0	0	0	5.27		5.9	156	1.23	3.35
107	1	51	0	0	1		62.5	114	80			1	1	0	0	0	1	0	0	0	0	1	0	0	0	0	0	0	0	0	0	0	0	0	0	0	0	0	0	0	0	0	0	5.83	13.41	9.8	364.5	2.03	7.07
108	1	65	1	0	1	167	63	150	70		22.5896	1	1	1	0	0	1	0	0	0	0	1	1	0	0	0	0	0	0	0	1	0	0	1	0	0	0	0	0	0	0	0	0	6.06		8.2	129.9	1.86	4.57
109	1	59	1	0	1	167	75	120	85		26.8923	0	0	1	0	0	0	0	0	0	0	1	0	0	0	0	0	0	0	1	0	0	0	1	0	0	0	0	0	0	0	0	0	6.67	9.79	8.7	220.7	1.01	4.93
110	1	55	1	0	1			198	139			1	0	0	0	0	0	0	0	0	0	1	1	0	0	0	1	0	0	0	0	0	0	0	0	0	0	0	0	0	0	0	0	5.75		6.2	141.8	0.92	3.05
111	1	67	1	1	1	172	82	190	108		27.7177	1	0	0	0	0	0	0	0	0	0	0	0	0	0	0	0	0	0	0	0	0	0	0	0	0	0	0	0	0	0	0	0	6.33	12.39	6.3	191.4	0.57	3.66
112	1	63	0	0	1		54.5	110	70			0	0	0	0	0	0	0	0	0	1	1	1	0	0	0	0	0	0	0	1	0	0	0	0	0	0	0	0	0	0	0	0	4.23		8.2	209.4	2.84	4.34
113	1	61	1	0	1	170	95	150	90		32.872	0	0	0	0	0	0	0	0	0	0	0	0	0	0	0	0	0	0	0	0	0	0	0	0	0	0	0	0	0	0	0	0	9.18		7.2	273.2	1.43	4.46
114	1	63	0	0	1	160	66.5	180	80		25.9766	1	0	1	1	0	0	0	0	0	0	1	0	0	1	0	0	0	0	0	1	0	0	0	0	0	0	0	0	0	0	0	0	7.4		6.8	50.4	2.19	7.76
115	1	57	1	0	1		66.6	138	88			0	0	1	0	0	1	0	0	0	0	0	0	0	0	0	0	0	0	1	0	0	0	0	0	0	0	0	0	0	0	0	0	8.07		7.9	241.6	1.14	2.7
116	1	65	1	0	1	160	74	156	86		28.9062	1	0	1	0	0	0	0	0	0	0	1	0	0	0	0	0	0	0	0	0	0	0	1	0	0	0	0	0	0	0	0	0	5.67	12.69	6.8		0.59	3.72
117	1	69	1	0	1	178	68.3	135	65		21.5566	1	0	1	0	0	0	0	0	0	1	1	1	0	1	1	0	0	0	0	1	0	0	1	0	0	0	0	0	0	0	0	0	6.14		5.2	230.9	5.28	5.13
118	1	20	1	0	0	170	92	127	82		31.8339	0	1	0	0	0	1	0	0	0	0	0	0	0	0	0	0	0	0	0	0	0	0	0	0	0	0	0	0	0	0	0	0	17.5		15	568.2	8.09	8.38
119	1	85	0	0	1	151	69.4	130	80		30.4373	1	0	1	1	0	0	0	0	0	0	0	0	0	1	0	0	0	0	0	0	0	0	1	0	0	0	0	0	0	0	0	0	14.8	17.55	11.6	299.1	1.17	4.12
120	1	36	0	0	0	164	60.4	150	100		22.4569	1	0	0	0	0	0	0	0	0	0	1	0	0	0	0	0	0	1	0	0	0	0	1	0	0	0	0	0	0	0	0	0	14.4		8.7	229	5.48	5.66
121	1	58	1	1	1	174	87.5	138	74		28.9008	0	0	1	0	0	0	0	0	0	0	0	0	0	1	0	0	0	0	0	0	0	0	0	0	0	0	0	0	0	0	0	0	6.38	13.92	8.3		1.37	4
122	1	57	1	0	1	170	98	140	80		33.91	1	0	0	0	0	1	0	0	0	0	1	0	1	0	0	0	0	1	0	1	0	0	0	0	0	0	0	0	0	0	0	0	9.07		6.8	187.6	1.32	4.14
123	1	64	0	0	1	165	65	122	70		23.8751	1	0	0	0	0	0	0	0	0	0	0	0	0	0	0	0	0	0	0	0	0	0	0	0	0	0	0	0	0	0	0	0	10.8	20.27	9.4	352.4	1.17	6.45
124	1	71	0	0	1	151	65	151	75		28.5075	1	0	0	0	0	0	0	0	0	1	1	1	0	0	0	0	0	0	0	1	0	0	0	0	0	0	0	0	0	0	0	0	6.74		5.3	107.1	1.22	4.28
125	1	68	0	0	1		58	172	85			1	0	1	0	0	0	0	0	0	0	1	0	0	0	0	0	0	1	1	0	0	0	0	0	0	0	0	0	0	0	0	0	5.99	21.12	11.9		1.25	4.65
126	1	55	1	0	1	169	62	160	90		21.7079	1	0	0	0	0	0	0	0	0	0	1	0	0	0	0	0	0	0	0	1	0	0	0	0	0	0	0	0	0	0	0	0	9.55		5.9	239.9	1.7	7.01
127	1	41	1	0	1	172	83	116	65		28.0557	1	0	0	0	0	0	0	0	0	0	0	0	0	0	0	0	0	0	0	0	0	0	0	0	0	0	0	0	0	0	0	0	11.5		10.3		2.65	3.24
128	1	55	1	0	1	165	60	102	60		22.0386	0	0	1	0	0	0	0	0	0	0	1	0	0	0	0	0	0	0	1	0	0	0	1	0	0	0	0	0	0	0	0	0	12.5		10.6	293.8	1.5	4.07
129	1	58	1	0	1	163	77	170	100		28.9811	1	1	1	0	0	1	0	0	0	0	1	1	0	0	0	0	0	0	0	0	0	0	0	0	0	0	0	0	0	0	0	0	4.99		6.5		1.78	5.13
130	1	47	1	0	1	176	81	125	80	81	26.1493	1	0	0	0	0	1	0	0	0	1	1	0	0	0	0	0	0	1	0	0	0	0	1	0	0	0	0	0	0	0	0	0	14.2	20.76	10.2	264.6	2.13	4.09
131	1	49	1	0	1	173	91	150	84		30.4053	1	0	1	0	0	1	0	0	0	1	1	0	0	0	0	0	0	0	1	0	0	0	1	0	0	0	0	0	0	0	0	0	5.55	9.2	7.4	249.9	2.95	3.44
132	1	46	0	0	1	164	70	133	84		26.0262	0	0	1	0	0	1	0	0	0	0	0	0	0	0	0	0	0	0	1	0	0	0	1	0	0	0	0	0	0	0	0	0	6.01	16.62	8.2	253.2	2.09	4.31
133	1	58	0	0	1	150	68	120	103		30.2222	0	0	1	0	0	1	0	0	0	0	1	0	1	0	0	0	0	0	1	0	0	0	0	0	0	0	0	0	0	0	0	0	8.28	13.14	9.8		0.97	3.64
134	1	62	1	0	1	166	72	148	74		26.1286	1	1	1	0	1	0	0	0	0	0	1	0	0	0	0	0	0	0	1	1	0	0	0	0	0	0	0	0	0	0	0	0	6.21		8.1	199.7	2.72	6.04
135	1	65	1	0	1	170	72.4	124	60		25.0519	1	0	1	0	0	0	0	0	0	0	0	0	0	0	0	0	0	0	0	0	0	0	1	0	0	0	0	0	0	0	0	0	7.96	12.76	9.6		1.18	2.75
136	1	68	1	0	1	169	81.6	145	77		28.5704	1	1	1	0	0	0	0	0	0	0	1	1	0	0	0	0	0	1	1	1	0	0	0	0	0	0	0	0	0	0	0	0	16.7		10.5	347.1	2.16	3.29
137	1	47	1	0	1	180	75	124	84	87	23.1481	1	0	0	0	0	0	0	0	0	0	1	0	0	0	0	0	0	0	0	1	0	0	0	0	0	0	0	0	0	0	0	0	5.01		5.7	233.2	14.51	8.81
138	1	55	1	0	1			164	90			1	0	0	0	0	0	0	0	0	0	1	0	0	0	0	0	0	0	1	0	0	0	1	0	0	0	0	0	0	0	0	0	6.35	23.44	9.6	359.1	0.96	5.51
139	1	47	1	0	1	176	57	104	70	117	18.4013	0	0	0	0	0	0	0	0	0	0	1	0	0	0	0	0	0	1	0	1	1	0	1	0	0	0	0	0	0	0	0	0	4.31	12	7	242.7	1.59	4.35
140	1	33	1	0	1			110	60			0	0	0	0	0	0	0	0	0	0	1	0	0	0	0	0	0	1	0	0	0	0	0	0	0	0	0	0	0	0	0	0	21.1		8.8		1.76	3.13
141	1	42	1	0	1	180	74	125	75		22.8395	1	0	0	0	0	0	0	0	0	0	1	0	0	0	0	0	0	0	0	0	1	0	0	0	0	0	0	0	0	0	0	0	6.01		6	93.8	1.68	4.37
142	1	56	1	1	1	174	71	130	85		23.4509	1	0	1	0	1	0	0	0	0	0	1	0	0	0	0	0	0	0	0	1	0	0	0	0	0	0	0	0	0	0	0	0	5.29		6.7	230.7	0.8	4.29
143	1	70	1	1	1	170	70	146	72		24.2215	1	0	0	0	0	0	0	0	0	0	0	0	0	0	0	0	0	0	0	0	0	0	0	0	0	0	0	0	0	0	0	0	3.68		6.4		0.96	4.52
144	1	44	1	0	1	164	70	128	80		26.0262	1	0	0	0	0	0	0	1	0	0	1	1	0	0	0	0	0	1	0	1	0	0	0	0	0	0	0	0	0	0	0	0	3.82		4.3	88.2	0.48	4.29
145	1	53	1	1	1		73	115	70			1	1	0	0	0	0	0	1	0	0	0	0	0	0	0	0	0	1	0	0	0	0	0	0	0	0	0	0	0	0	0	0	11		7.1	225.1	1.66	4.4
146	1	38	1	0	1	174.5	64	114	72		21.0179	0	0	0	0	0	0	0	0	0	0	0	0	0	0	0	0	0	0	0	0	0	0	1	0	0	0	0	0	0	0	0	0	5.13		7.3		0.67	4.54
147	1	58	1	0	1	172	82	125	80		27.7177	0	0	1	1	0	1	0	0	0	0	1	0	0	0	0	0	0	0	1	1	0	0	0	0	0	0	0	0	0	0	0	0	9.44	12.13	8.9	301.1	1.03	3.09
148	1	49	1	0	1	161	85	110	78		32.7919	0	0	1	0	0	1	0	0	0	1	0	0	0	0	0	0	0	0	1	0	0	0	1	0	0	0	0	0	0	0	0	0	7.75		8.1		1.55	4.98
149	1	34	1	0	1	172	84	156	79		28.3937	1	1	0	0	0	0	0	0	0	0	1	0	0	0	0	0	0	0	0	1	0	0	0	0	0	0	0	0	0	0	0	0	8.67		9.4	132.5	1.41	5.9
150	1	64	1	1	1	173	73	134	90		24.3911	1	1	1	0	0	0	0	0	0	0	1	0	0	1	0	0	0	0	0	0	0	0	0	0	0	0	1	0	0	0	0	0	12.5	20.45	8	156.3	2.81	4.37
151	1	67	0	0	1	160	51.7	120	80		20.1953	1	0	1	0	0	0	0	0	0	0	1	1	0	1	0	0	0	1	0	1	0	0	1	0	0	0	0	0	0	0	0	0	4.63		9.3		2.36	7.4
152	1	45	1	0	0	167	77	152	94		27.6095	0	0	0	0	0	1	0	0	0	0	0	0	0	0	0	0	0	0	0	0	0	0	1	0	0	0	0	0	0	0	0	0	4.96	14.47	7	255	2.07	5.4
153	1	62	0	0	1	158	61	120	80		24.4352	1	0	0	0	0	0	0	0	0	0	0	0	0	0	0	0	0	0	0	0	0	0	0	0	0	0	0	0	0	0	0	0	9.56		10.8	351.4	2.36	4.85
154	1	50	0	0	1	158	79	120	70		31.6456	0	0	1	0	0	1	0	0	0	0	0	0	0	0	0	0	0	0	0	0	0	0	1	0	0	0	0	0	0	0	0	0	7.83	19.29	8.1	236	0.97	4.21
155	1	49	0	0	1		50	153	97			0	0	0	0	0	0	0	0	0	0	0	0	0	0	0	0	0	0	1	0	0	0	1	0	0	0	0	0	0	0	0	0	16.6	20.25	10.2		1.28	5.33
156	1	66	1	0	1	171	79	113	70		27.0169	0	0	1	0	0	0	0	0	0	0	0	0	0	1	0	0	0	0	0	0	0	0	0	0	0	1	0	0	0	0	0	0	4.98		8.9	274.4	1.74	3.44
157	1	46	1	0	1	173	67	160	80		22.3863	1	0	1	1	0	0	0	0	0	0	1	0	0	1	0	0	0	0	0	1	0	0	0	0	0	0	0	0	0	0	0	0	4.29		5.2	113.4	1.53	4.51
158	1	42	1	0	1	168	75	140	90		26.5731	0	0	0	0	0	0	0	0	0	0	1	0	0	0	0	0	0	0	0	0	0	0	0	0	0	0	0	0	0	0	0	0	6.51		10.7	96.2	3.23	6.18
159	1	69	0	0	1	160	63	180	80		24.6094	1	0	1	0	0	0	0	0	0	0	0	0	0	1	0	0	0	0	0	0	0	0	1	0	0	0	0	0	0	0	0	0	5.65	13.93	7.5	226.8	0.65	3.75
160	1	49	1	0	1	171	64.4	170	100		22.0239	0	0	0	0	0	1	0	0	0	0	1	0	0	0	0	0	1	0	0	0	0	0	0	0	0	0	0	0	0	0	0	0	9.32		11.3	218.2	1.68	3.45
161	1	72	1	0	1	168	74	126	88		26.2188	0	0	0	0	0	0	0	0	0	0	0	0	0	0	0	0	0	0	0	0	0	0	0	0	0	0	0	0	0	0	0	0	7.65		7.4	174.9	0.89	4.27
162	1	56	0	0	1	165	79	150	84		29.0174	1	0	0	0	0	0	0	0	0	0	1	0	0	0	0	0	0	0	0	0	0	0	1	0	0	0	0	0	0	0	0	0	5.24	16.19	7.5	276.1	0.84	5
163	1	26	0	0	1		46.9	108	68			0	0	0	0	0	0	0	0	0	0	0	0	0	0	0	0	0	0	0	0	0	0	0	0	0	0	0	0	0	0	0	0	7.69	12.75	6.4		0.98	3.43
164	1	58	1	0	0	172	83	163	78		28.0557	1	0	1	0	0	1	0	0	0	1	0	0	0	1	0	0	1	0	1	0	0	0	1	0	0	0	0	0	0	0	0	0	5.49	14.36	8.5		1.19	4.38
165	1	47	1	0	1	173	84.5	174	104		28.2335	1	0	1	0	0	0	0	1	0	0	1	0	0	1	0	0	0	0	0	0	0	0	0	0	0	0	0	0	0	0	0	0	7.07		6.6	141.6	1.52	3.78
166	1	49	0	0	1	160	62	119	75		24.2188	0	0	0	0	0	1	0	0	0	0	0	0	0	0	0	0	0	0	0	0	0	0	1	0	0	0	0	0	0	0	0	0	20.3		13	429.8	2.91	4.63
167	1	63	1	0	1	170	74	160	80	7	25.6055	1	1	0	0	0	0	0	0	0	0	1	0	0	0	0	0	0	1	0	1	0	0	1	0	0	0	0	0	0	0	0	0	12.1		15.1	169.4	4.13	6.8
168	1	24	0	0	0	168	64	124	90		22.6757	0	0	0	0	0	0	0	0	0	0	0	0	0	0	0	0	0	0	0	0	0	0	0	0	0	0	0	0	0	0	0	0	5.7	13.09	9.3		1.28	6.02
169	1	60	1	0	1		67	110	70			0	0	0	0	0	0	0	0	0	0	0	0	0	0	0	0	0	0	0	0	0	0	0	0	0	0	0	0	0	0	0	0	8.51	17.5	11	304.6	1.22	2.47
170	1	47	1	0	1	173	82	123	70		27.3982	0	0	0	0	0	1	0	0	0	0	1	0	0	0	0	0	0	0	1	0	0	0	0	0	0	0	0	0	0	0	0	0	13.8	15.09	10.2	455.5	2.48	5.41
171	1	67	0	0	1		60.7	120	70			1	0	0	0	0	0	0	0	0	0	1	0	0	0	0	0	0	0	0	0	0	0	1	0	0	0	0	0	0	0	0	0	6.58		9.7	292.3	2.13	7.25
172	1	65	0	0	1	150	69	160	96		30.6667	1	0	0	0	0	0	0	0	0	0	0	0	0	0	0	0	0	0	0	0	0	0	0	0	0	0	0	0	0	0	0	0	7.02		6.1	175.5	1.47	4.16
173	1	61	0	0	1	163	72	108	70		27.0993	1	0	0	1	0	1	0	0	0	0	1	0	0	0	0	0	0	0	0	0	0	0	0	0	0	0	0	0	0	0	0	0	8.9		8	185.7	2.57	6.66
174	1	41	0	0	1			152	94			1	1	0	0	0	1	0	0	0	0	0	0	0	0	0	0	0	1	0	0	0	0	1	0	0	0	0	0	0	0	0	0	14.6		10.6		2.08	5.19
175	1	64	1	0	1	163	68	140	80		25.5937	0	0	0	0	0	0	0	0	0	0	0	0	0	0	0	0	0	0	0	0	0	0	0	0	0	0	0	0	0	0	0	0	8.31		7.3	238.4	1.16	4.33
176	1	50	0	0	1	163	65	136	80		24.4646	0	0	1	0	0	1	0	0	0	0	0	0	0	1	0	0	0	0	0	0	0	0	1	0	0	0	0	0	0	0	0	0	7.57		6.4		1.3	3.77
177	1	59	1	0	1	172	81.8	175	91		27.6501	1	0	0	0	0	0	0	0	0	0	1	0	0	0	0	0	0	0	0	0	0	0	0	0	0	0	0	0	0	0	0	0	4.22		6.3	149.6	1.57	4.33
178	1	64	1	0	1	167	67.2	155	76		24.0955	1	0	1	1	0	0	0	0	0	0	1	0	0	1	0	0	0	0	0	0	0	0	1	0	0	0	0	0	0	0	0	0	5.5		8.2	261.5	1.29	3.72
179	1	57	1	0	1	172	87	160	80		29.4078	1	0	0	0	0	0	0	0	0	0	1	0	0	0	0	0	0	0	0	0	0	0	0	0	0	0	0	0	0	0	0	0	4.29		6.7	86.5	1.36	6.09
180	1	43	1	0	1		67	120	80			0	0	0	0	0	0	0	0	0	0	0	0	0	0	0	0	0	0	0	1	0	0	0	0	0	0	0	0	0	0	0	0	8.83		8.2		1.32	4.01
181	1	55	1	0	1	178	79	124	87		24.9337	1	1	1	0	0	1	0	0	0	0	1	0	0	0	0	0	0	0	1	1	0	0	0	0	0	0	0	0	0	0	0	0	10.2		10.3	326.3	3.61	6.42
182	1	70	0	0	1	156	56.3	152	62		23.1345	1	0	1	0	0	0	0	0	0	0	1	0	0	0	0	0	0	0	0	1	0	0	1	0	0	0	0	0	0	0	0	0	5.24	4.53	7.4	215.7	1.45	3.98
183	1	63	0	0	1	162	92	170	70		35.0556	1	0	1	0	0	0	0	0	0	0	1	0	0	0	0	0	0	0	1	1	0	0	1	0	0	0	0	0	0	0	0	0	13.2	18.91	8.9	199	1.4	4.92
184	1	74	1	0	1	170	75	140	90		25.9516	1	0	1	0	1	0	0	0	0	0	1	0	0	1	0	0	0	1	0	0	0	0	0	0	0	0	0	0	0	0	0	0	14.7		8.8	327.2	1.36	3.32
185	1	50	0	0	1	165	90	110	80		33.0579	1	0	1	0	0	0	0	0	0	1	1	1	0	0	0	0	0	0	1	0	0	0	0	0	0	0	0	0	0	0	0	0	8.22		7.1		5.34	13.55
186	1	29	1	0	1		70	110	73			0	0	0	0	0	0	0	0	0	0	0	0	0	0	0	0	0	0	0	0	0	0	0	0	0	0	0	0	0	0	0	0	7.78	11.86	7.9	299	0.91	4.2
187	1	43	1	0	1	170	87.5	140	100	92	30.2768	1	1	1	0	0	0	0	0	0	0	1	1	0	1	1	1	0	0	0	1	0	0	0	0	0	0	0	0	0	0	0	1	14.6	13.93	12.2	234.6	1.71	5.22
188	1	50	0	0	1	162	61	140	80		23.2434	0	0	0	0	0	0	0	0	0	0	0	0	0	0	0	0	0	0	0	0	0	0	0	0	0	0	0	0	0	0	0	0	3.46		5.9	197.1	2.42	3.6
189	1	61	0	0	1		56	133	66			0	0	1	0	0	0	0	0	0	0	0	0	0	1	0	0	0	0	0	0	0	0	0	0	0	0	0	0	0	0	0	0	12.8		8.1		1.19	3.3
190	1	62	1	1	1	174	94	133	78		31.0477	1	0	1	0	0	0	0	0	0	0	0	0	0	1	0	0	0	0	1	0	0	0	1	0	0	0	0	0	0	0	0	0	8.47	14.07	8.8	258	2.91	2.97
191	1	45	1	0	1	167	65	170	100		23.3067	1	0	0	0	0	0	0	0	0	0	0	0	0	0	0	0	0	0	0	0	0	0	0	0	0	0	0	0	0	0	0	0	4.67	13.08	6.1	105.8	2.61	6.79
192	1	56	1	0	1	180	95	115	80		29.321	1	0	1	0	0	1	0	0	0	1	1	0	0	1	0	0	0	0	0	1	0	0	0	0	0	0	0	0	0	0	0	0	8.3		8.3	207.6	6.91	6.86
193	1	79	0	0	1	155	43.6	167	66		18.1478	1	0	0	0	1	0	0	0	0	0	1	1	0	0	0	0	0	0	0	0	0	0	0	0	0	0	0	0	0	0	0	0	8.28		5.5	58.8	1.93	9.36
194	1	67	1	0	1		86	152	80			1	0	1	0	0	0	0	0	0	0	1	0	0	1	0	0	1	0	0	0	0	0	0	0	0	0	0	0	0	0	0	0	9		7.9	184.5	1.78	6.03
195	1	57	1	0	1		82	140	94			1	0	1	0	0	0	0	0	0	0	0	0	0	1	0	0	0	0	0	0	0	0	0	0	0	0	0	0	0	0	0	0	9.43	17.01	8.5	267.3	3.44	3.13
196	1	46	1	0	1	167	62	122	74		22.231	1	0	0	0	0	0	0	0	0	0	1	0	0	0	0	0	0	0	0	1	0	0	0	0	0	0	0	0	0	0	0	0	11.1		5.3	211.4	0.23	2.88
197	1	41	0	0	1	170	69	158	85		23.8754	1	0	0	0	0	0	0	0	0	0	0	0	0	0	0	0	0	0	0	0	0	0	0	0	0	0	0	0	0	0	0	0	4.51		6.5	199.1	0.91	5.44
198	1	50	0	0	1	158	62.5	120	80		25.0361	0	0	1	0	0	0	0	0	0	0	1	0	0	1	0	0	0	0	0	0	0	0	1	0	0	0	0	0	0	0	0	0	11.3	13.24	10.1	278.7	1.46	6.49
199	1	64	1	0	1	171	73	148	80		24.9649	1	0	0	0	0	0	0	0	0	0	0	0	0	0	0	0	0	0	0	0	0	0	0	0	0	0	0	0	0	0	0	0	9.37		6.9	235	1	3.35
200	1	60	1	0	1	172	79	170	100		26.7036	1	0	1	0	0	1	0	0	0	0	1	0	0	0	0	0	0	0	0	0	0	0	0	0	0	0	0	0	0	0	0	0	6.81		7.3	195.5	1.09	3.99
201	1	68	0	1	1	153	57	158	90		24.3496	1	0	1	0	0	0	0	1	0	0	0	0	1	0	0	0	1	0	1	0	0	0	1	0	0	0	0	1	0	0	0	0	6.83	13.53	7.2	245.9	0.39	3.62
202	1	73	1		1	168	80	163	88		28.3447	0	0	1	0	0	1	0	0	0	0	0	0	0	0	0	0	1	0	0	0	0	0	1	0	0	0	0	0	0	0	0	0	11.9		12.6		0.99	4.44
203	1	56	1	0	1	167	69.5	144	76		24.9202	1	0	0	0	0	0	0	0	0	0	0	0	0	0	0	0	0	0	0	0	0	0	0	0	0	0	0	0	0	0	0	0	5.24		6	111	1.55	4.96
204	1	38	0	0	1	158	55	122	82		22.0317	0	0	1	0	0	0	0	0	0	0	1	0	0	0	0	0	0	0	1	0	0	0	0	0	0	0	0	0	0	0	0	0	18.6	21.18	13.1	209	1.42	5.82
205	1	59	1	0	1	156	61.5	150	81		25.2712	0	0	1	0	0	0	0	1	0	0	0	0	0	0	0	0	0	0	1	0	0	0	0	0	0	0	0	0	0	0	0	0	4.01	18.37	6.8		1.13	4.25
206	1	43	1	0	1			146	96			1	0	0	0	0	0	0	0	0	0	1	0	0	0	0	0	0	0	0	1	0	0	0	0	0	0	0	0	0	0	0	0	6.63		6.1	109.3	1.47	4.06
207	1	54	1	0	1	165	58.5	150	80		21.4876	1	0	0	0	0	0	0	0	0	0	1	0	0	0	0	0	0	0	0	1	0	0	1	0	0	0	0	0	0	0	0	0	13.9	22.34	12.6	133.7	1.49	4.56
208	1	60	1	0	1	180	82	135	80		25.3086	1	0	1	1	0	1	0	0	0	0	1	0	0	0	0	0	0	0	0	0	0	0	1	0	0	0	0	0	0	0	0	0	11.1		9.9	321.6	1.25	4.18
209	1	59	1	0	1	173	63	163	79		21.0498	1	0	1	0	0	0	0	0	0	0	1	1	0	0	0	0	0	0	1	1	0	0	0	0	0	0	0	0	0	0	0	0	8.96		6		0.5	4.48
210	1	65	1	0	1	163	67.5	180	101		25.4055	1	0	1	0	0	0	0	0	0	0	1	0	0	0	0	0	0	0	0	1	0	0	0	0	0	0	0	0	0	0	0	0	6.05		6.2		0.81	2.68
211	1	69	0	0	1	156	45	140	95		18.4911	1	0	0	1	0	0	0	0	0	0	1	0	0	0	0	0	0	1	0	1	0	0	1	0	0	0	0	0	0	0	0	0	9.95	13.26	9.7	231	1.32	5.6
212	1	47	1	0	1	170	75	120	80		25.9516	1	0	0	1	0	0	0	0	0	0	1	0	0	0	0	0	0	0	0	0	0	0	1	0	0	0	0	0	0	0	0	0	7.24		7.4	172.8	1.3	3.75
213	1	66	0	0	1		75	240	90			1	0	0	0	0	0	0	0	0	0	1	0	0	0	0	0	0	1	0	0	0	0	1	0	0	0	0	0	0	0	0	0	7.33		5.2	88.6	3.32	7.14
214	1	39	1	0	1	170	91	136	84		31.4879	0	0	0	0	0	0	0	0	0	0	0	0	0	0	0	0	0	0	0	0	0	0	0	0	0	0	0	0	0	0	0	0	6.3	12.03	6.9	189.1	2.29	6.74
215	1	50	1	0	1	168	77.5	172	99		27.4589	1	0	0	0	0	1	0	0	0	0	1	0	0	0	0	0	0	0	0	0	0	0	0	0	0	0	0	0	0	0	0	0	5.73		7.8		4.26	3.87
216	1	73	1	0	1		65.2	138	88			0	0	1	1	0	0	0	0	0	0	1	0	1	0	0	0	0	0	0	0	0	0	0	0	0	0	0	0	0	0	0	0	4.64		6.1	173.3	0.87	2.94
217	1	46	1	0	1	174	69	120	78		22.7903	1	0	1	0	0	0	0	0	0	0	1	0	0	0	0	0	0	0	0	0	0	0	1	0	0	0	0	0	0	0	0	0	4.41	13.42	10.1	269.5	0.91	3.96
218	1	58	1	0	1	170	73	157	87		25.2595	1	0	1	0	0	0	0	0	0	0	1	0	0	1	0	0	0	0	0	0	0	0	1	0	0	0	0	0	0	0	0	0	5.52		10.3	147.5	1.15	4.05
219	1	64	0	0	1	155	62	142	68		25.8065	0	0	0	0	0	0	0	0	0	0	0	0	0	0	0	0	0	0	0	0	0	0	0	0	0	0	0	0	0	0	0	0	4.45		7.8	179.1	2.22	6.13
220	1	66	1	0	1	168	95.5	180	100		33.8365	1	0	1	0	0	0	0	0	0	0	1	0	0	1	0	1	0	1	0	0	0	0	0	0	0	0	0	0	0	0	0	0	5.39		5.7		1.21	5.99
221	1	35	1	0	1	182	95.6	150	100	6.9	28.8612	1	0	0	0	0	0	1	1	0	1	1	0	0	0	0	0	0	0	0	1	0	0	0	0	0	0	0	0	0	0	0	0	11.1		5.6	214.2	1.51	3.04
222	1	58	1	0	1	175	84.6	140	100		27.6245	1	0	0	0	0	0	0	0	0	0	1	0	0	0	0	0	0	0	0	0	0	0	0	0	0	0	0	0	0	0	0	0	10.3		7.6		7.58	7.64
223	1	55	0	0	1		67	124	77			1	1	0	0	0	0	0	0	0	0	0	0	0	1	1	0	0	0	0	0	0	0	0	0	0	0	0	0	0	0	0	0	14.1		9.5		8.51	7.29
224	1	27	1	0	1	173	94	140	90		31.4077	1	0	1	0	0	0	0	0	0	0	1	0	0	1	0	0	0	1	0	0	0	0	0	0	0	0	0	0	0	0	0	0	6.68		8.4	109.7	0.78	4.94
225	1	71	0	0	1	160	54	130	80		21.0938	1	1	1	0	1	0	0	0	0	0	1	0	0	0	0	0	0	0	0	0	0	0	0	0	0	0	0	0	0	0	0	0	11.8		10	298.3	1.81	5.74
226	1	66	1	0	1	168	74	130	80		26.2188	1	0	0	0	0	1	0	1	0	0	1	0	0	0	0	0	0	0	0	0	0	0	1	0	0	0	0	0	0	0	0	1	5.35	12.58	7	228.3	1.38	3.31
227	1	66	0	0	1	155	60	140	80		24.974	1	0	0	0	0	0	0	0	0	0	0	0	1	0	0	0	0	0	0	0	1	0	0	0	0	0	0	0	0	0	0	0	6.06		8.9	163.3	1.24	6.14
228	1	61	1	0	1	169	73	120	70		25.5593	1	0	1	1	0	0	0	1	0	0	1	0	0	0	0	0	0	1	0	1	0	0	0	0	0	0	0	0	0	0	0	0	9.01		8.8	66.7	1.75	3.45
229	1	30	1	0	1	170	64	148	87		22.1453	1	0	0	0	0	0	0	0	0	0	1	0	0	0	0	0	0	0	0	0	0	0	0	0	0	0	0	0	0	0	0	0	6.26		5.6	187.1	1.37	4.17
230	1	81	1	0	1	167	72.8	130	60		26.1035	1	0	1	0	0	0	0	0	0	0	1	0	0	1	1	0	0	0	1	0	0	0	0	0	0	0	0	0	0	0	0	0	8.44	19.26	12.5	220.7	2.34	5.57
231	1	59	0	1	1	156	62.8	117	51		25.8054	1	1	1	0	0	0	0	0	0	0	1	1	0	1	1	1	0	1	0	1	0	0	1	0	0	0	0	0	0	0	0	0	3.98		4.7	155.3	9.26	5.96
232	1	34	0	0	1	163	73.5	100	70		27.6638	0	0	0	0	0	0	0	0	0	0	0	0	0	0	0	0	0	0	0	0	0	1	0	0	0	0	0	1	0	0	0	0	10.1	5.71	6.1	390.9	2.72	5.07
233	1	54	0	0	1	160	70	120	75		27.3438	0	0	1	0	0	1	0	0	0	0	0	0	0	0	0	0	0	0	0	0	0	0	1	0	0	0	0	0	0	0	0	0	8.01	17.01	7.6	221.3	1.33	4.83
234	1	65	0	0	1	150	68	160	80		30.2222	1	1	1	0	1	0	0	0	0	0	1	1	0	1	0	1	0	0	0	1	0	0	0	0	0	0	0	0	0	0	0	0	9.72		8.6	96.6	4.08	4.92
235	1	61	1	0	1	160	52	140	80		20.3125	1	0	0	1	0	0	0	0	0	0	1	1	0	0	0	0	0	1	0	0	0	0	0	0	0	0	0	0	0	0	0	0	3.87		9.1	219.3	2.85	6.71
236	1	46	1	0	1	178	92	130	80		29.0367	1	1	1	0	0	1	0	0	0	0	1	0	0	1	0	0	0	0	0	0	0	0	1	0	0	0	0	0	0	0	0	0	11.6	19.41	10.1	282	10.44	7.48
237	1	47	1	0	1	178	84	145	95		26.5118	1	0	0	0	0	1	0	0	0	0	1	0	0	0	0	0	0	0	0	0	0	0	0	0	0	0	0	0	0	0	0	0	11.5		5.8		1.45	3.84
238	1	57	1	1	1	169	55	120	78		19.257	0	0	0	0	0	0	0	0	0	0	0	0	0	0	0	0	0	0	0	0	0	0	1	0	0	0	0	0	0	0	0	0	7.53		12.2	533.6	1.04	5.28
239	1	82	0	0	1	160	65	120	50		25.3906	1	1	1	0	1	1	0	0	0	0	1	0	0	1	0	1	0	1	0	0	0	0	1	0	0	0	0	0	0	0	0	0	7.74		9.4	212.1	0.89	5.06
240	1	39	1	0	1	168	80	150	82		28.3447	1	1	1	1	0	0	0	0	0	0	1	1	0	0	0	0	0	0	0	1	0	0	0	0	0	0	0	0	0	0	0	0	5.09	13.17	9.4	211.1	1.47	4.15
241	1	58	0	0	1		67.5	159	91			1	0	1	1	0	0	0	0	0	1	1	0	0	0	0	0	0	1	0	0	0	0	0	0	0	1	0	0	0	0	0	0	7.6		7.5		4.98	5.63
242	1	48	0	0	1	158	60	160	100		24.0346	1	0	0	0	0	0	0	0	0	0	1	0	0	0	0	0	0	0	0	1	0	0	0	0	0	0	0	0	0	0	0	0	5.34		5	166.1	0.86	2.7
243	1	61	1	0	1		75	158	80			1	0	1	0	0	1	0	0	0	0	0	0	0	0	0	0	0	0	0	0	0	0	1	0	0	0	0	0	0	0	0	0	8.34	15.24	10		1.18	3.05
244	1	83	1	0	1		77	170	89			1	0	1	1	0	0	0	0	0	1	0	0	0	1	0	0	0	0	1	0	0	0	1	0	0	0	0	0	0	0	0	0	10.8		9		1.14	3.29
245	1	56	0	0	1		55.4	130	70			1	0	0	0	0	1	0	0	0	0	0	0	0	0	0	0	0	0	0	0	0	0	1	0	0	0	0	1	0	0	0	0	10.6		9.8	259.3	1.04	4.94
246	1	47	0	0	1	170	52	130	74		17.9931	0	0	0	0	0	0	0	0	0	0	0	0	0	0	0	0	0	0	0	0	0	0	1	0	0	0	0	0	0	0	0	0	7.87		8.5	244.1	0.58	3.08
247	1	39	1	1	1	175	75	139	84		24.4898	1	0	0	0	0	0	0	1	0	0	1	0	0	0	0	0	0	0	0	0	0	0	0	0	0	0	0	0	0	0	0	0	13.3		9.7		0.92	3.55
248	1	45	0	0	1	137	45	152	80		23.9757	1	0	1	0	0	0	0	0	0	0	1	0	0	0	0	0	0	0	1	1	0	0	0	0	0	0	0	0	0	0	0	0	8.67	18.56	7.8	175.7	1.15	4.88
249	1	72	0	0	1	156	64.8	124	60		26.6272	1	0	1	0	0	1	0	0	0	0	1	1	0	1	1	1	1	1	0	0	0	0	1	0	0	0	0	0	0	0	0	0	5.94		8	229.3	2.09	3.53
250	1	73	1	0	1	168	59	148	90		20.9042	1	0	0	0	0	0	0	0	0	0	1	0	0	0	0	0	0	0	0	1	0	0	1	0	0	0	0	0	0	0	0	0	3.58		5.9		0.83	4.03
251	1	69	0	0	1	156	67	110	60		27.5312	1	1	0	0	0	0	0	0	0	0	0	0	0	1	0	0	0	0	0	0	0	0	1	0	0	0	0	0	0	0	0	0	5.84		5.4	156	3.22	4.3
252	1	50	1	0	1	168	70	150	82		24.8016	1	0	0	0	0	1	0	0	0	0	0	0	0	0	0	0	0	0	0	0	0	0	0	0	0	0	0	0	0	0	0	0	13.3		11.5	409.8	2.72	6.42
253	1	56	1	0	1	174	70	154	90		23.1206	1	0	1	0	0	0	0	0	0	0	0	0	0	0	0	0	0	0	1	0	0	0	0	0	0	0	0	0	0	0	0	0	6.24	12.74	8.7	284	3.23	5.08
254	1	69	0	0	1	160	67.5	130	70		26.3672	1	1	1	0	1	1	0	0	0	0	1	0	0	0	0	0	0	1	1	0	0	0	1	0	0	0	0	1	0	0	0	1	13.6	13.68	11.5	449.6	2.48	5.24
255	1	80	0	0	1	163	63.2	128	62		23.7871	1	0	0	0	0	1	0	0	1	1	1	0	0	0	0	0	0	0	0	0	1	0	0	0	0	0	0	0	0	0	0	0	18.2		9.5	230.3	2.93	2.86
256	1	47	0	0	1	170	77	164	80		26.6436	0	0	0	0	0	0	0	0	0	0	0	0	0	0	0	0	0	0	0	0	0	0	0	0	0	0	0	0	0	0	0	0	9.13		7	215.9	1.05	3.99
257	1	61	0	0	1	158	80	158	68		32.0461	1	0	0	0	0	1	0	0	1	0	1	0	0	0	0	0	0	0	0	0	0	0	1	0	0	0	0	0	0	0	0	0	9.41		12.5	315.3	2.37	3.68
258	1	65	0	0	1	162	62	126	78		23.6244	0	0	0	0	0	0	0	0	0	0	0	0	0	0	0	0	0	0	0	0	0	0	0	0	0	0	0	0	0	0	0	0	6.27		7.3	197.8	0.9	4.51
259	1	57	0	0	1	156	57	120	80		23.4221	0	0	0	0	0	1	0	0	0	0	0	0	0	0	0	0	0	0	0	0	0	0	1	0	0	0	0	0	0	0	0	0	6.42		10.8		1.47	5.48
260	1	59	1	0	1	160	72	120	75		28.125	1	0	1	0	0	0	0	0	0	0	1	0	1	1	0	0	1	0	0	1	0	0	1	0	0	0	0	0	0	0	0	0	8.63	14.94	8.7	228.2	1.07	4.85
261	1	54	1	0	1	186	78	140	100		22.546	1	1	1	0	0	1	0	0	0	1	0	0	0	0	0	0	0	0	0	0	0	0	1	0	0	0	0	0	0	0	0	0	15.2	17.85	9.5	284.3	1.98	6.09
262	1	52	1	0	1	176	88.9	174	95	58	28.6996	1	0	1	0	0	0	0	0	1	0	1	0	0	1	0	0	0	0	0	0	0	0	1	1	0	1	0	0	0	0	0	1	4.88	12.67	6.7	207.3	1.38	3.74
263	1	48	1	0	1	168	70	155	91		24.8016	1	1	1	0	0	0	0	0	0	0	0	0	0	1	0	0	0	0	0	0	0	0	0	0	0	0	0	0	0	0	0	0	9.95		9.9		5.88	6.68
264	1	63	1	0	1	170	69	160	80		23.8754	1	0	1	0	0	0	0	1	0	0	1	1	0	1	0	0	0	0	0	1	0	0	0	0	0	0	0	0	0	0	0	0	20.4		7.2	240.6	1.36	3.95
265	1	49	1	0	1	172	77	180	101		26.0276	1	0	0	0	0	0	0	0	0	1	1	1	0	0	0	0	0	0	0	1	1	0	0	0	0	0	0	0	0	0	0	0	13.4		9.6	208	2.9	6.03
266	1	69	0	0	1	146	64.5	170	95		30.259	1	0	0	0	1	0	0	0	0	0	0	0	0	0	0	0	0	0	1	0	0	0	0	0	0	0	0	0	0	0	0	0	6.3	21.38	7.6		1.9	3.72
267	1	75	0	0	1	160	86	136	78	128	33.5938	1	0	1	0	0	1	0	1	0	0	1	1	0	1	0	0	1	1	0	1	0	0	1	0	0	0	0	1	0	0	0	1	9.01	14.91	8.2	324.9	1.65	4.38
268	1	65	0	0	1	154	56	160	80		23.6128	1	0	0	0	0	1	0	0	0	1	1	0	1	0	0	0	0	0	0	0	0	0	1	0	0	0	0	0	0	0	0	0	6.11	15.89	10.7		1.22	4.65
269	1	31	0	0	1	137	34	130	70		18.115	1	0	0	0	0	0	0	0	0	0	1	0	0	0	0	0	0	0	0	0	0	0	1	0	0	0	0	0	0	0	0	0	5.2		6.6	94.7	1.86	6
270	1	60	0	0	1	156	55.3	133	68		22.7235	1	0	1	0	0	0	0	0	0	0	0	0	1	1	1	1	0	0	0	0	0	0	0	0	0	0	0	0	0	0	0	0	8.89		8.5	316	1.88	4.56
271	1	53	1	0	1	175	89.5	130	90		29.2245	1	0	1	0	0	1	0	0	0	0	1	0	1	1	1	0	0	0	1	0	0	0	0	0	0	0	0	0	0	0	0	0	7.22	13.13	7.1	179.1	2.19	4.77
272	1	71	0	0	1		69	106	50			1	1	1	0	0	1	0	0	0	0	0	0	0	1	0	0	0	0	1	0	0	0	1	0	0	0	0	0	0	0	0	0	7.61	12.99	8.6		2.25	4.67
273	1	36	1	1	1	183	109.9	140	80		32.8167	1	0	0	0	0	1	0	0	0	0	0	0	1	0	0	0	0	0	0	0	0	0	0	0	0	0	0	0	0	0	0	0	19.2	9.14	9.5	295.1	3.36	3.99
274	1	54	1	0	1	170	71	152	100		24.5675	0	0	0	0	0	0	0	0	0	0	0	0	0	0	0	0	0	0	0	0	0	0	0	0	0	0	0	0	0	0	0	0	7.92		7.3	269.6	1.14	2.73
275	1	65	0	0	1	152	61	98	48		26.4024	1	1	1	0	0	1	0	0	0	1	0	0	0	1	0	1	1	1	1	1	0	0	1	0	0	0	0	0	0	0	0	0	6.34	16.99	9.3	261.5	0.69	3.63
276	1	47	1	0	1	172	72.4	160	100		24.4727	1	0	1	1	0	0	0	1	0	0	1	0	0	0	0	1	0	0	0	1	0	0	1	0	0	0	0	0	0	0	0	0	9.02		6.7	198.4	2.22	4.51
277	1	62	0	0	1	160	61	183	96		23.8281	1	0	1	0	0	0	0	0	0	0	1	1	0	0	0	0	0	1	0	1	1	0	1	0	0	0	0	0	0	0	0	0	3.63		5.6		1.51	2.74
278	1	52	1	0	1	172	82	128	100		27.7177	1	1	0	0	0	1	0	0	0	1	0	0	0	0	0	0	0	0	1	0	0	0	1	0	0	0	0	0	0	0	0	0	8.62	18.71	8.2		2.09	2.86
279	1	48	1	0	1		73	140	90			0	0	0	0	0	0	0	0	0	0	0	0	0	0	0	0	0	0	0	0	0	0	0	0	0	0	0	0	0	0	0	0	10.1		7.5	254.2	0.74	3.79
280	1	57	0	0	1	163	68.5	119	58		25.7819	0	0	0	0	0	1	0	0	0	0	1	0	0	0	0	0	0	0	1	1	0	0	1	0	0	0	0	0	0	0	0	0	6.81		8.3		1.69	3.89
281	1	77	1	0	1	175	78	152	75	65	25.4694	1	0	1	0	0	0	1	0	0	0	1	1	1	1	0	0	0	1	0	0	1	0	0	0	0	0	0	0	0	0	0	0	4.12		5	234.2	0.62	2.21
282	1	73	0	0	1		73.7	139	73			1	0	0	0	0	0	0	0	0	0	0	0	0	0	0	0	0	0	0	0	0	0	0	0	0	0	0	0	0	0	0	0	12.2		9.9	272	2.22	4.61
283	1	51	0	0	1	155	57	143	76		23.7253	1	0	0	0	0	1	0	0	0	1	1	0	0	0	0	0	0	0	0	1	0	0	1	0	0	0	0	0	0	0	0	0	25	25.37	12.2	262	1.37	6.43
284	1	51	1	0	1	175	79	150	98		25.7959	1	0	0	0	0	0	0	0	0	0	0	0	0	0	0	0	0	0	0	0	0	0	0	0	0	0	0	0	0	0	0	0	4.97		8.3	222.7	1.98	4.97
285	1	33	0	0	1	161	88	140	86		33.9493	1	1	1	0	0	1	0	0	0	0	1	0	0	0	0	0	0	1	0	1	0	0	1	0	0	0	0	0	0	0	0	0	5.96		7	144.2	4.05	3.2
286	1	51	1	0	1	167	58.1	110	91		20.8326	0	0	1	0	0	0	0	0	0	0	0	0	0	0	0	0	0	0	1	0	0	0	0	0	0	0	0	0	0	0	0	0	3.93		9.6	326.6	0.57	3.03
287	1	48	1	0	1	170	63	129	70		21.7993	1	0	1	1	0	0	0	0	0	0	1	1	0	0	0	0	0	0	1	1	0	0	0	0	0	0	0	0	0	0	0	0	3.78		5.3		3.27	5.97
288	1	51	0	0	1	164	62	142	90		23.0518	1	0	0	0	0	0	0	0	0	0	1	0	0	1	0	1	0	0	0	1	0	0	0	0	0	0	0	0	0	0	0	0	11.6		8.3		1.45	3.57
289	1	19	1	0	0	180	97.8	147	92		30.1852	0	1	0	0	0	1	0	0	1	0	0	0	0	0	0	0	0	0	0	0	0	0	0	0	0	0	0	0	0	0	0	0	14.4		8.6		10.33	8.8
290	1	35	1	0	1	174	106	140	100		35.0112	1	0	1	0	0	0	0	0	0	0	1	0	1	0	0	0	0	1	1	0	0	0	0	0	0	0	0	0	0	0	0	0	10.6		9.2		1.34	5.71
291	1	63	0	0	1		67	150	80	76		1	0	1	0	0	0	0	0	0	0	0	0	0	1	0	0	0	0	0	0	0	0	0	0	0	0	0	0	0	0	0	0	10.3		8	247.5	1.37	4.68
292	1	69	0	0	1	149	56.2	134	57		25.3142	1	0	1	0	0	1	0	0	0	1	0	0	0	0	0	0	0	0	1	0	0	0	1	0	0	0	0	0	0	0	0	0	8.98		11.3	318.6	1.04	3.99
293	1	48	0	0	1	162	72	125	93		27.4348	0	0	0	0	0	1	0	0	0	0	0	0	0	0	0	0	0	0	0	0	0	0	1	1	0	0	0	0	0	0	0	1	6.52		6.9	205	1.13	3.96
294	1	58	1	0	1			144	78			0	1	1	0	0	0	0	0	0	0	0	0	0	1	0	0	0	0	0	0	0	0	0	0	0	0	0	0	0	0	0	0	24.8		11.4		0.99	5.65
295	1	72	1	0	1	175	79.8	115	73		26.0571	1	0	1	0	0	1	0	0	0	0	0	0	0	1	0	0	0	0	0	0	0	0	0	0	0	0	0	0	0	0	0	0	10.9	14.57	10.3		1.55	4.19
296	1	64	0	0	1	162	86	145	96		32.7694	1	0	1	0	0	0	0	0	0	0	1	0	0	1	1	1	1	0	0	0	0	0	0	0	0	0	0	0	0	0	0	0	6.5	20.76	8.5	197.1	1.1	5.26
297	1	56	1	0	1			140	87			1	1	1	0	0	0	0	0	0	0	0	0	0	1	0	0	0	0	0	0	0	0	0	0	0	0	0	0	0	0	0	0	5.93		5.5	208.1	1.47	3.89
298	1	60	1	0	1	175	78.5	140	80		25.6327	1	0	1	1	0	0	0	0	0	1	1	0	0	0	0	0	0	0	1	1	0	0	1	0	0	0	0	0	0	0	0	0	4.64		5.8	130.7	0.92	5.17
299	1	60	1	0	1	171	82	134	90		28.0428	1	1	0	0	0	1	0	0	0	0	0	0	0	0	0	0	0	0	0	0	0	0	0	0	0	0	0	0	0	0	0	0	6.5		8.8	256.3	1.63	4.81
300	1	59	0	0	1	158	52.5	130	88		21.0303	1	0	1	0	0	0	0	0	0	0	1	0	0	0	0	0	0	1	1	1	1	0	1	0	0	0	0	0	0	0	0	1	11.9		6.8	97.7	2.26	4.7
301	1	61	0	0	1	160	72	133	70		28.125	1	0	0	0	0	0	0	0	0	0	0	0	0	1	0	0	0	0	0	0	0	0	0	0	0	0	0	0	0	0	0	0	7.34		7.7	198	0.45	3.21
302	1	44	1	1	1	178	80	120	80		25.2493	0	1	0	0	0	1	0	0	0	1	1	0	0	0	0	0	0	1	0	0	0	0	1	0	0	0	0	0	0	0	0	0	14.3	22.32	10.2	259.7	3.65	5.71
303	1	59	1	0	1	170	70	172	80		24.2215	0	0	0	0	0	0	0	0	0	0	1	0	0	0	0	0	0	0	0	1	0	0	0	0	0	0	0	0	0	0	0	0	4.6		5.4		0.86	5.78
304	1	51	1	0	1			131	87			0	0	0	0	0	1	0	0	0	0	0	0	0	0	0	0	0	0	1	0	0	0	1	0	0	0	0	0	0	0	0	0	9.83		9.6		2.7	4.92
305	1	68	1	0	1		93	163	76			1	1	1	0	0	0	0	0	0	0	0	0	0	1	0	0	1	0	0	0	1	0	0	0	0	0	0	0	0	0	0	0	11		6.3		1.63	4.88
306	1	54	1	0	1	169	81	140	90		28.3604	1	0	1	0	0	1	0	0	0	0	1	0	0	0	0	0	0	0	1	0	0	0	1	0	0	0	0	0	0	0	0	0	8.12	15.36	6.9	359.5	2.71	4.16
307	1	65	1	0	1	170	83	150	78		28.7197	1	0	0	1	0	0	0	0	0	0	1	0	0	0	0	0	0	1	0	1	0	0	1	0	0	0	0	0	0	0	0	0	6.26	19.81	9.7	270.7	0.7	4.04
308	1	51	0	0	1	168	64	126	72		22.6757	1	0	0	0	0	0	0	0	0	0	1	1	0	0	0	0	0	0	0	1	0	0	0	0	0	0	0	0	0	0	0	0	7.63		8.3	257.7	2.07	4.81
309	1	57	0	0	1	155	49	135	81		20.3954	0	0	0	0	0	0	0	0	0	0	1	0	0	0	0	0	0	0	0	0	0	0	0	0	0	0	0	0	0	0	0	0	5.83		7.7	189.7	0.98	5.02
310	1	71	0	0	1	156	70.3	143	70		28.8872	1	0	1	0	0	1	0	1	0	0	1	0	0	0	0	0	0	0	1	0	0	0	1	0	0	0	0	0	0	0	0	0	16.3	18.64	11.5	386.2	2.94	5.44
311	1	60	1	0	1	167	90	150	90		32.2708	0	1	1	0	0	1	0	0	0	1	0	0	0	0	0	0	0	0	1	0	0	0	1	0	0	0	0	0	0	0	0	0	9.02	16.02	7.8		2.99	4.15
312	1	61	1	0	1	172	87.2	180	90		29.4754	1	0	0	0	0	1	0	0	0	0	0	0	0	0	0	0	0	0	0	0	0	0	1	0	0	0	0	0	0	0	0	0	11.3	13.29	8.7	276.9	4.3	4.03
313	1	54	0	0	1	156	66.4	110	74		27.2847	0	0	0	0	0	1	0	0	0	0	0	0	0	0	0	0	0	0	0	0	0	0	0	0	0	0	0	0	0	0	0	0	15.6	17.94	12	356.5	1.52	4.54
314	1	22	0	0	0	165	92.2	110	80		33.8659	0	0	0	0	0	1	0	0	0	0	0	0	0	0	0	0	0	0	0	0	0	0	1	0	0	0	0	0	0	0	0	0	9.99	8.14	10.8		0.86	3.94
315	1	63	1	0	1		103	158	82			1	0	1	0	0	0	0	0	0	0	1	0	0	1	0	1	0	0	0	1	0	0	1	0	0	0	0	0	0	0	0	0	9		6.6	125	2.22	7.54
316	1	69	1	0	1	165	77	156	76		28.2828	1	0	1	0	0	0	0	0	0	0	0	0	0	1	0	0	0	0	1	0	0	0	0	0	0	0	0	0	0	0	0	0	8.58	20.36	9.1	289.9	3.26	5.05
317	1	51	0	0	1	160	68	156	88		26.5625	1	0	0	0	0	0	0	0	0	0	1	0	0	0	0	0	0	0	0	0	0	0	0	0	0	0	0	1	0	0	0	0	7.91		5.3		1.48	5.78
318	1	55	1	0	1	164	76	156	84		28.257	1	0	1	1	0	1	0	0	0	0	1	0	0	1	0	0	0	0	1	0	0	0	0	0	0	0	0	0	0	0	0	0	9.7		10.8		1.68	5.09
319	1	60	0	0	1		62.5	159	72			1	0	0	0	0	0	0	0	0	0	1	1	0	0	0	0	0	1	0	1	0	0	1	0	0	0	0	0	0	0	0	0	6.84		5.8	190.7	1.25	5.46
320	1	47	0	0	1	161	57	111	69		21.9899	0	1	1	0	1	0	0	0	0	0	0	0	0	1	1	0	0	0	0	0	0	0	0	0	0	0	0	0	0	0	0	0	5.2		9.4	196.4	1.24	4.06
321	1	34	1		1		124	165	100			1	0	0	0	0	1	0	1	0	0	1	1	0	0	0	0	0	1	0	1	0	0	1	0	0	0	0	0	0	0	0	0	9.48		7.3	117	1.87	6.87
322	1	41	1	0	1	175	86	152	102		28.0816	1	0	0	0	0	0	0	0	0	0	1	1	0	0	0	1	0	1	0	1	0	0	1	0	0	0	0	0	0	0	0	0	7.83		7.3	189	1.56	5.02
323	1	65	0	0	1	160	65.3	92	76		25.5078	0	1	0	0	0	1	0	0	0	0	0	0	0	0	0	0	0	0	0	0	0	0	1	0	0	0	0	0	0	0	0	0	5.48		10	307.9	2.67	4.17
324	1	59	0	0	1	155	51	130	80		21.2279	0	1	0	0	0	1	0	0	0	0	1	0	0	0	0	0	0	0	0	1	0	0	1	0	0	0	0	0	0	0	0	0	14.4	30.07	9.9		2.38	5.39
325	1	46	1	0	1	168	90	150	90		31.8878	1	0	1	0	0	1	0	0	0	0	1	0	0	1	0	0	1	0	0	0	0	0	0	0	0	0	0	0	0	0	0	0	5.54		6.2		2.9	4.93
326	1	49	1	0	1	173	84	144	98		28.0664	1	0	0	0	0	1	0	1	0	0	1	0	0	0	0	0	0	0	1	0	0	0	0	0	0	0	0	0	0	0	0	0	5.99	13.81	7.8	207.5	1.55	3.12
327	1	50	0	0	1	165	70	128	88		25.7117	1	0	0	0	0	0	0	0	0	0	1	0	0	0	0	0	0	0	0	0	0	0	0	0	0	0	0	0	0	0	0	0	6.36		5.8		1.14	5.1
328	1	68	1	0	1	164	63	146	78		23.4236	1	0	0	0	0	0	0	0	0	0	0	0	0	0	0	0	0	0	0	0	0	0	0	0	0	0	0	0	0	0	0	0	14.4		8.3	216.9	0.76	3.74
329	1	58	1	0	1	173	70	110	70		23.3887	0	1	0	0	0	1	0	0	0	0	1	0	0	0	0	0	0	0	1	0	0	0	1	0	0	0	0	0	0	0	0	0	6.41		10.1	353.1	2.25	4.27
330	1	49	0	0	1	162	64	140	70		24.3865	1	0	1	0	0	0	0	0	0	0	1	0	0	0	0	0	0	0	1	1	0	0	0	0	0	0	0	0	0	0	0	0	5.38		5.9	63.5	1.84	20.85
331	1	65	1	0	1	163	84	104	74		31.6158	1	0	1	0	0	1	0	0	0	1	1	0	0	1	0	0	0	0	0	0	0	0	0	0	0	0	0	0	0	0	0	0	14.2		7.9	270.7	0.99	5.81
332	1	74	0	0	1	152	68.8	105	62	9	29.7784	1	0	1	0	0	0	0	0	0	0	0	0	0	1	1	0	0	0	1	0	0	0	1	0	0	0	0	0	0	0	0	0	15.1		8.6	244.2	2.99	4.89
333	1	51	1	1	1	170	80	102	70		27.6817	0	0	1	0	0	1	0	0	0	1	1	0	0	0	0	0	0	0	1	0	0	0	1	1	0	0	0	0	0	0	0	0	7.53	13.54	8.1	227.7	2.42	4.13
334	1	83	1	0	1	170	75	128	73		25.9516	1	0	1	0	0	0	0	0	0	1	1	0	0	1	1	1	0	1	1	0	0	0	1	0	0	0	0	0	0	0	0	0	15.5		9.6	239.2	0.81	5.88
335	1	40	0	0	1		79	150	110			1	0	0	0	0	0	0	0	0	0	1	0	0	0	0	0	0	0	0	0	0	0	0	0	0	0	0	0	0	0	0	0	8.43		8.3	127.9	1.65	5.47
336	1	61	1	0	1	170	67	135	75		23.1834	1	1	0	1	0	0	0	0	0	0	1	0	0	0	0	0	0	0	0	1	0	0	0	0	0	0	0	0	0	0	0	0	7.92		11.3	157.4	3.73	6.21
337	1	62	1	0	1	168	73	136	78		25.8645	1	0	0	0	0	1	0	0	0	0	1	0	0	0	0	0	0	0	0	0	0	0	1	0	0	0	0	0	0	0	0	0	22.6		11.2		0.71	4.19
338	1	54	1	0	1	171	72.2	124	86	89	24.6914	1	0	0	0	0	0	0	0	0	0	1	1	0	0	0	0	0	0	0	1	0	0	0	0	0	0	0	0	0	0	0	0	5.31		6.2	101.6	1	4.73
339	1	29	0	0	1	158	71	125	86		28.441	0	0	0	0	0	1	0	0	0	0	1	0	0	0	0	0	0	0	0	0	0	0	1	0	0	0	0	0	0	0	0	0	13.3	14.38	9.8	220	2.62	3.64
340	1	72	0	0	1	151	48	150	78		21.0517	0	0	0	1	0	0	0	0	0	0	0	0	0	0	0	0	0	0	0	0	0	0	0	0	0	0	0	0	0	0	0	0	6.54		11.7		1.02	4.22
341	1	54	0	0	1	162	57	120	80		21.7192	1	0	0	0	0	0	0	0	0	0	0	0	0	0	0	0	0	0	0	0	0	0	0	0	0	0	0	0	0	0	0	0	8.48		6.6	184.7	1.46	5.74
342	1	53	1	0	1	173	81	155	80		27.0641	1	0	1	0	0	0	1	0	0	0	1	0	0	1	0	0	0	0	1	0	0	0	1	0	0	0	0	0	0	0	0	0	4.23	13.53	7.9		0.84	4.47
343	1	54	1	0	1	172	86	120	60		29.0698	1	0	1	0	0	1	0	0	0	0	0	0	0	0	0	1	0	0	1	0	0	0	0	0	0	0	0	0	0	0	0	0	5.56		7.1	186.3	1.52	3.75
344	1	52	1	0	1	175	85.7	133	75		27.9837	1	0	1	0	0	0	0	0	0	0	1	0	0	1	1	0	0	0	0	0	0	0	0	0	0	0	0	0	0	0	0	0	6.9		7.1	194.8	1.89	4.65
345	1	74	0	0	1	150	54	140	80		24	1	1	1	0	0	0	0	0	0	0	1	0	0	1	1	0	0	0	0	0	0	0	0	0	0	0	0	0	0	0	0	0	3.48		8.9	221.4	1.98	4.05
346	1	57	1	0	1		86	165	82			1	0	0	1	0	0	0	1	0	0	1	0	0	0	0	0	0	0	0	1	0	0	1	0	0	0	0	0	0	0	0	0	8.51		5		2.34	5.92
347	1	59	1	0	1	170	62.5	147	75		21.6263	0	0	1	0	0	0	0	0	0	0	1	0	0	0	0	0	0	0	1	1	0	0	1	0	0	0	0	0	0	0	0	0	6.1		6.5		1.34	5.07
348	1	57	1	0	1	167	70.2	134	86		25.1712	1	0	0	0	0	1	0	0	0	0	0	0	0	0	0	0	0	0	0	0	1	0	0	0	0	0	0	0	0	0	0	0	5.6	14.63	7.8		1.77	4.46
349	1	67	1	1	1	174	80	138	80		26.4236	1	0	0	0	0	0	0	0	0	0	0	0	0	0	0	0	0	0	0	0	0	0	0	0	0	0	0	0	0	0	0	0	4.24		5.9	172.3	0.93	3.76
350	1	63	1	0	1	170	82	160	85		28.3737	1	1	1	0	0	0	0	1	0	0	1	0	0	1	0	0	1	0	1	0	0	0	1	0	0	0	0	0	0	0	0	0	6.98	12.41	6.1	248.3	2.23	5.05
351	1	45	1	0	1	166	91	140	90		33.0237	1	1	1	0	0	0	0	0	0	0	1	0	0	1	0	0	0	0	1	0	1	0	1	0	0	0	0	0	0	0	0	0	11.1	20.74	9.4		0.83	4.32
352	1	49	1	1	1	163	66	170	88		24.841	1	0	0	0	0	0	0	0	0	0	1	1	0	0	0	0	0	1	0	1	0	0	0	0	0	0	0	0	0	0	0	0	8.46		6.7		0.97	5.26
353	1	52	1	0	1	170	84	190	80		29.0657	1	0	0	0	0	1	0	0	0	0	1	1	1	0	0	1	1	0	0	1	0	0	0	0	0	0	0	0	0	0	0	0	18.5		6.6	122.9	1.21	4.1
354	1	46	1	0	1	180	88	150	90		27.1605	1	0	1	0	0	0	0	0	0	0	1	1	0	1	0	1	0	0	0	1	0	0	1	0	0	0	0	0	0	0	0	0	13.6		6.4	130.5	1.57	5.99
355	1	61	1	0	1	176	93	135	82		30.0232	1	0	1	1	0	0	0	0	0	0	0	0	0	1	0	0	0	0	0	0	0	0	0	0	0	0	0	0	0	0	1	0	5.83		6.1		1.34	4.74
356	1	60	0	0	1	159	55	170	100		21.7555	1	0	1	0	0	0	0	0	0	0	1	0	0	1	0	0	0	0	1	0	0	0	1	0	0	0	0	0	0	0	0	0	15.5	28.1	9.8		1.9	5.46
357	1	58	1	0	1	175	93	130	89		30.3673	1	1	0	0	0	1	0	0	0	0	0	0	0	0	0	0	0	0	0	0	0	0	1	0	0	0	0	0	0	0	0	0	6.03		6.5	198.9	1.45	5.1
358	1	76	0	0	1	160	67	150	90	15.4	26.1719	1	0	1	0	1	0	0	1	0	0	1	0	0	0	0	0	0	0	1	0	0	0	0	0	0	0	0	0	0	0	0	1	5.83	14.36	6.7	200.5	0.78	3.42
359	1	63	1	0	1	163	72	150	80	81	27.0993	1	1	1	0	0	0	0	0	0	0	0	0	0	0	0	0	0	0	0	0	0	0	0	0	0	0	0	0	0	0	0	0	3.93		6.7	191.7	1.56	3.79
360	1	59	0	1	1		76	140	80			1	0	0	0	0	0	0	0	0	0	0	0	0	0	0	0	0	0	0	0	0	0	1	0	0	0	0	0	0	0	0	0	4.93		6.8	178.1	1.16	4.61
361	1	51	1	0	1	167	79	130	70		28.3266	1	0	0	0	0	1	0	0	0	0	0	0	0	0	0	0	0	0	0	0	0	0	0	0	0	0	0	0	0	0	0	0	5.35		5.1		3.63	3.42
362	1	73	0	0	1	150	61	155	80		27.1111	1	0	1	1	0	1	0	0	0	1	1	0	0	0	0	0	0	0	0	0	0	0	1	0	0	0	0	0	0	0	0	0	10.5		10.7	328	1.24	6.34
363	1	35	1	0	1	166	56	124	83		20.3223	1	0	0	0	0	0	0	1	0	0	1	1	0	0	0	0	0	0	0	0	0	0	0	0	0	0	0	0	0	0	0	0	4.82		12.6		1.07	8.36
364	1	53	1	0	1	171	72.5	162	78		24.794	1	1	0	0	0	0	0	0	0	1	0	0	1	0	0	0	0	0	0	0	0	0	0	0	0	0	0	0	0	0	0	0	11.8	14.06	6.5		5.76	5.78
365	1	51	0	0	1	160	59	190	120		23.0469	1	0	1	0	0	0	0	0	0	0	1	0	0	0	0	0	0	1	1	1	0	0	0	0	0	0	0	0	0	0	0	0	9.56		6.4	81.9	1.55	6.29
366	1	63	0	0	1	155	55	130	80		22.8928	0	0	1	0	0	0	0	0	0	0	0	0	0	1	0	0	0	0	0	0	0	0	0	0	0	0	0	0	0	0	0	0	3.4		5.9	163.8	2.03	6.02
367	1	70	0	0	1	164	68	175	81		25.2826	0	0	0	0	0	0	0	0	0	0	0	0	1	0	0	0	0	0	0	0	0	0	0	0	0	0	0	0	0	0	0	0	5.54		6.3	211.4	0.97	5.02
368	1	74	1	0	1	170	78	160	87		26.9896	1	1	1	0	0	0	0	0	0	0	0	0	0	1	1	0	0	0	0	1	0	0	0	0	0	1	0	0	0	0	0	1	17.9		8.8	238.2	1.68	5.53
369	1	55	0	0	1	160	79	115	70	81	30.8594	1	0	1	0	0	0	0	0	0	0	1	1	0	0	0	1	0	1	1	1	0	0	0	0	0	0	0	0	0	0	0	0	3.62		4.7	122.8	1.82	8.44
370	1	62	1	0	1	172	70	140	85		23.6614	1	0	0	1	0	0	0	0	0	0	1	0	0	0	0	0	0	0	0	1	0	0	1	0	0	0	0	0	0	0	0	0	23.6		8	268.8	1.48	3.72
371	1	64	1	0	1	170	97	148	88		33.564	1	1	1	0	0	0	0	0	0	0	0	0	0	1	0	0	0	0	0	0	0	0	0	0	0	0	0	0	0	0	0	0	8.44		8.1	272.2	2.71	4.59
372	1	55	1	0	1	181	92	140	80		28.0822	1	1	1	0	0	0	0	0	0	1	0	0	0	1	0	0	0	0	0	0	0	0	1	0	0	0	0	0	0	0	0	0	5.59		10.1		1.53	2.73
373	1	56	0	0	1	150	52.5	135	85		23.3333	1	0	0	0	0	0	0	1	0	0	1	0	0	0	0	0	0	0	0	0	0	0	1	1	0	0	0	0	0	0	0	0	5.9		7.1	151.4	2.21	6.18
374	1	59	1	1	1	180	83.8	130	80		25.8642	0	0	1	0	0	0	0	0	0	0	1	0	0	0	0	0	0	0	1	0	0	0	1	0	0	0	0	0	0	0	0	0	6.36		6.2	213	1.9	4.61
375	1	87	1	0	1	170	80	174	88		27.6817	1	0	1	1	0	1	0	0	0	1	1	0	0	1	0	0	0	0	0	0	0	0	0	0	0	0	0	0	0	0	0	0	12.7		10.9	373.7	2.52	4.17
376	1	38	0	1	1	172	65	160	94		21.9713	1	0	0	0	0	0	0	0	0	0	1	1	0	0	0	0	0	0	0	1	0	0	0	0	0	0	0	0	0	0	0	0	8.76		6.3	91.4	1.17	9.57
377	1	63	0	0	1		66.9	120	70			0	0	0	0	0	0	0	0	0	0	0	0	0	0	0	0	0	0	0	0	0	0	0	0	0	0	0	0	0	0	0	0	4.86		10.5	333.7	2.14	5.44
378	1	76	0	0	1	157	64	170	90		25.9645	1	0	0	1	0	0	0	0	0	0	0	0	0	0	0	0	0	1	0	1	0	0	0	0	0	0	0	0	0	0	1	0	8.48		8.5	304.7	1.02	3.49
379	1	38	1	0	1	165	77	140	90		28.2828	0	0	0	0	0	1	0	0	0	0	1	0	0	0	0	0	0	0	0	0	0	0	0	0	0	0	0	0	0	0	0	0	5.31		6.6	201	2.51	4.74
380	1	64	1	0	1	163	76	140	86		28.6048	1	0	0	0	0	0	0	0	0	0	0	0	0	0	0	0	0	0	0	0	0	0	0	0	0	0	0	0	0	0	0	0	8.81		10.5	473.6	0.9	2.87
381	1	77	1	0	1	168	65	154	74		23.03	1	0	0	0	0	0	0	0	0	0	1	0	0	0	0	0	0	0	1	0	0	0	0	0	0	0	0	0	0	0	0	0	6.73		8.9	241.4	1.1	4.01
382	1	41	0	0	1	160	40	115	75		15.625	0	0	0	0	0	0	0	0	0	0	0	0	0	0	0	0	0	0	0	0	0	1	1	0	0	0	0	0	0	0	0	0	4.8	22.74	5.5	173.4	0.94	4.09
383	1	32	1	0	1		93	171	103			1	1	0	0	0	1	0	1	0	0	1	0	0	0	0	0	1	0	0	0	0	0	1	0	0	0	0	0	0	0	0	0	7.31	15.28	6.3		2.66	6.72
384	1	62	1	0	1	180	84.5	138	84		26.0802	1	1	1	0	0	1	0	1	0	0	1	0	0	0	0	0	0	1	1	0	1	0	0	0	0	0	0	0	0	0	0	0	6.13		8.2	116.8	1.32	5.01
385	1	56	0	0	1	161	64	140	85		24.6904	1	0	0	0	0	1	0	1	1	0	1	0	0	0	0	0	0	1	0	0	0	0	1	1	0	0	0	0	0	0	0	1	4.74	6.7	11.1	202	5.26	7.64
386	1	40	0	0	1	154	58	140	90		24.4561	0	0	0	0	0	0	0	0	0	0	1	0	0	0	0	0	0	0	0	1	0	0	0	0	0	0	0	0	0	0	0	0	4.35	18.05	6	91.4	0.97	6.3
387	1	54	1	0	1	174	75	130	85		24.7721	1	1	1	0	0	1	0	1	0	0	1	0	0	1	0	0	0	0	1	0	0	0	0	0	0	0	0	0	0	0	0	0	9.74	13.03	8.6	284.3	0.7	2.56
388	1	49	1	0	1	169	75	120	70		26.2596	0	1	0	0	0	1	0	0	1	0	1	0	0	0	0	0	0	0	0	0	0	0	0	0	0	0	0	0	0	0	0	0	6.47	16.78	6		6.77	6.36
389	1	36	0	0	1	166	60	180	113	105	21.7738	1	1	1	0	0	0	0	0	0	0	1	0	0	1	0	1	0	0	0	1	0	0	1	0	0	0	0	0	0	0	0	0	6.35		7.2		0.98	2.81
390	1	55	1	0	1	178	83	160	70		26.1962	1	0	1	0	1	1	0	0	0	0	1	0	0	0	0	1	0	1	1	1	0	0	1	0	0	0	0	0	0	0	0	0	3.56		4.9	107	1.56	4.19
391	1	29	1	0	1	172	80	146	98		27.0416	1	0	0	0	0	0	0	0	0	1	1	0	0	0	0	0	0	0	0	0	0	0	0	0	0	0	0	0	0	0	0	0	5.39	9.37	6.3	167.7	1.69	3.5
392	1	55	1	0	1	168	86.5	150	95	87	30.6477	1	0	1	1	0	1	0	0	0	0	1	0	0	1	1	0	0	0	1	1	0	0	0	0	0	0	0	0	0	0	0	0	6.14		5.5	223.2	1.47	4.59
393	1	49	0	0	1	164	64	160	90		23.7954	1	0	0	0	0	0	0	0	0	0	1	0	0	0	0	0	0	0	0	1	0	0	0	0	0	0	0	0	0	0	0	0	6.35		7.3	86.1	2.46	4.98
394	1	55	1	0	1		70.6	130	84			0	0	1	0	0	1	0	0	0	1	0	0	0	0	0	0	0	0	1	0	0	0	0	0	0	0	0	0	0	0	0	0	9.33	15.9	8.4		1.79	4.65
395	1	50	1	0	1	165.5	83.8	130	80		30.5948	1	1	0	0	0	1	0	0	0	0	0	0	0	0	0	0	0	0	0	0	0	0	1	0	0	0	0	0	0	0	0	0	11.2		7.2	305.3	2.04	3.37
396	1	57	1	0	1	176	95	140	90		30.6689	1	1	1	0	0	1	0	1	0	0	1	0	0	0	0	0	0	0	1	0	0	0	0	0	0	0	0	0	0	0	0	0	8.61		5.8		1.94	9.91
397	1	75	0	0	1	159	72	158	84	71	28.4799	1	0	0	0	0	0	0	1	1	1	0	0	0	0	0	1	0	1	0	0	0	0	0	0	0	1	0	1	0	0	0	1	7.71		8.6	232.8	2.11	6.99
398	1	65	0	0	1		70.2	130	70			0	0	0	0	0	0	0	0	0	1	0	0	0	0	0	0	0	0	0	0	0	0	0	0	0	0	0	0	0	0	0	0	4.73	5.75	5.7		1.08	4.6
399	1	69	0	0	1	150	58	152	92		25.7778	1	0	1	0	0	0	0	0	0	0	1	0	0	1	0	0	1	0	1	0	0	0	1	0	0	0	0	0	0	0	0	0	8.36		6.3	184.8	1.01	4.45
400	1	41	0	0	1		73	131	73			0	1	0	0	0	0	0	0	1	0	1	0	0	0	0	0	0	0	0	0	0	0	1	0	0	0	0	0	0	0	0	0	13.4		11.2	323	5.71	18.35
401	1	43	1	0	1		72.5	121	79			0	1	1	0	0	0	0	0	0	0	1	0	0	0	0	0	0	0	1	0	0	0	1	0	0	0	0	0	0	0	0	0	5.5	13.74	7.3		1.33	6.27
402	1	60	1	0	1		90	178	99			1	1	1	0	0	0	0	0	0	0	1	0	0	1	0	0	0	0	0	0	0	0	0	0	0	0	0	0	0	0	0	0	6.75		8.4		1.31	3
403	1	61	0	0	1		51.5	133	81			1	1	1	0	0	0	0	0	0	0	1	0	0	1	1	1	0	1	0	1	0	0	0	0	0	0	0	0	0	0	0	0	10.7		7.4		1.81	3.68
404	1	53	0	0	1	156	73.4	146	94		30.1611	1	0	0	0	0	1	0	0	0	0	0	0	0	0	0	0	0	0	0	0	0	0	1	0	0	0	0	0	0	0	0	0	5.74		9.2		2.24	4.73
405	1	65	0	0	1	151	69.5	164	70		30.4811	0	0	1	0	0	0	0	0	0	0	0	0	0	0	0	0	0	0	1	0	0	0	0	0	0	0	0	0	0	0	0	0	12.5		10.2		1.05	4.39
406	1	71	0	0	1	168	88	138	56		31.1791	1	1	1	0	0	1	0	0	0	1	0	0	0	1	0	0	0	0	0	0	0	0	0	0	0	0	0	0	0	0	0	0	8.02		9.4	292	1.9	5.46
407	1	54	0	0	1	150	66	148	87		29.3333	1	0	1	0	0	1	0	0	0	0	1	0	0	0	0	0	0	0	1	1	0	0	0	0	0	0	0	0	0	0	0	0	7.66		7.3	148	2.03	4.44
408	1	32	0	1	1			100	86			0	0	0	0	0	1	0	0	0	0	0	0	0	0	0	0	0	0	0	0	0	0	0	0	0	0	0	0	0	0	0	0	14.2		10.9	312.5	0.72	2.83
409	1	44	0	0	1	155	65	120	80		27.0552	1	1	1	0	0	0	0	0	0	0	1	1	0	1	0	1	0	1	1	1	0	0	0	0	0	0	0	0	0	0	0	0	8.46		6.5	85.7	3.78	8.14
410	1	37	1	0	1	170	95	128	61		32.872	0	0	0	0	0	0	0	0	0	0	0	0	0	0	0	0	0	0	0	0	0	0	0	0	0	0	0	0	0	0	0	0	3.54		6.2	140.4	1.85	3.2
411	1	62	0	0	1	165	57	170	80		20.9366	1	0	0	1	0	0	0	1	0	1	1	0	0	0	0	0	0	0	0	1	0	0	0	0	0	0	0	0	0	0	0	0	4.63		5.6		1.24	5.39
412	1	61	1	0	1	175	89	140	90		29.0612	1	0	1	0	1	1	0	1	0	1	1	0	0	0	0	0	0	0	1	0	0	0	0	0	0	0	0	0	0	0	0	0	4.98	9.61	6.2	171.7	0.85	4.72
413	1	56	1	0	1			202	112			1	0	0	0	0	0	0	0	1	0	1	0	0	0	0	0	0	0	0	0	0	0	0	0	0	0	0	0	0	0	0	0	8.21		4.7	90	2.49	6.33
414	1	63	0	0	1	162	75	146	90		28.578	1	1	1	0	0	1	0	0	0	1	1	0	0	1	1	0	0	0	0	0	0	0	1	0	0	0	0	1	0	0	0	1	15.5		10.3	406.7	2.93	5.91
415	1	52	0	1	1		73	158	94			1	0	0	0	0	1	0	0	0	0	0	0	0	0	0	0	0	0	0	0	0	0	0	0	0	0	0	0	0	0	0	0	12.5		10.8		3.64	4.82
416	1	73	1	0	1	168	68	130	85		24.093	0	0	0	0	0	1	0	0	0	1	1	0	0	0	0	0	0	1	0	0	0	0	1	0	0	1	0	0	0	0	0	1	13.1	16.11	10.4	458.1	2.32	4.13
417	1	51	1	0	1	178	90.5	120	68		28.5633	1	0	0	0	0	1	0	0	0	0	1	0	0	0	0	0	0	0	0	0	0	0	0	0	0	0	0	0	0	0	0	0	12.4	16.38	10.4		2.09	5.91
418	1	68	1	0	1		73	130	80			0	0	0	0	0	0	0	0	0	0	0	0	0	0	0	0	0	0	0	0	0	0	0	0	0	0	0	0	0	0	0	0	11		9.1	368.8	0.88	4.25
419	1	51	0	0	1	152	72	130	90		31.1634	1	0	0	0	0	1	0	0	0	0	1	0	0	0	0	0	0	0	0	0	0	0	1	0	0	0	0	0	0	0	0	0	8.69		10.3		3.43	3.64
420	1	71	0	0	1	165	63	158	71		23.1405	1	1	1	0	0	1	0	0	0	1	0	0	0	1	0	0	0	0	0	0	0	0	1	0	0	0	0	0	0	1	0	0	15.6		8.7	290.2	3.01	6.3
421	1	54	0	0	1	156	65	130	80		26.7094	0	0	1	0	0	0	0	0	0	0	0	0	0	0	0	0	0	0	1	0	0	0	0	0	0	0	0	0	0	0	0	0	6.36	15.48	7.2	210.4	0.89	2.18
422	1	67	1	0	1	166	82	133	63		29.7576	1	1	1	0	0	0	0	0	0	0	0	0	0	1	0	0	0	0	0	0	0	0	0	0	0	0	0	0	0	0	0	0	4.08	16.27	10.4	326.3	0.9	3.33
423	1	51	1	0	1	169	70	180	110		24.5089	1	0	0	1	0	0	1	1	0	0	1	0	0	0	0	0	0	1	0	1	0	0	0	0	0	0	0	0	0	0	0	0	8.34		6.1	113.4	1.28	9.1
424	1	63	0	0	1	162	59.4	120	75		22.6337	0	1	1	0	0	1	0	0	0	0	0	0	0	0	0	0	0	0	1	0	0	0	1	0	0	0	0	0	0	0	0	0	14.9	14.89	12.3	243.7	2.14	6.12
425	1	38	0	0	1	163	67	160	90		25.2174	1	0	1	0	1	1	0	1	1	1	1	0	0	0	0	0	0	0	1	1	0	0	1	0	0	0	0	1	0	0	0	0	5.03		7.8	178.3	1.67	4.02
426	1	68	1	0	1	170	79	140	67		27.3356	1	0	1	1	0	0	0	1	0	0	1	1	0	1	0	1	0	1	0	1	0	0	1	0	0	0	0	0	0	0	0	0	7.49		5.8	129.5	2.05	4.63
427	1	62	0	0	1	146	54	140	98		25.3331	0	0	0	0	0	0	0	0	0	0	0	0	0	0	0	0	0	0	0	0	0	0	0	0	0	0	0	0	0	0	0	0	12.1		9.4	183.8	6.69	5.81
428	1	55	1	0	1		62.7	152	86			1	0	0	0	0	0	0	0	0	0	1	1	0	0	0	0	0	1	0	1	0	0	0	0	0	0	0	0	0	0	0	0	5.38	12.97	6		1.33	3.11
429	1	41	1	0	1	176	60	137	82		19.3698	1	0	0	0	0	0	0	0	0	0	1	0	0	0	0	0	0	0	0	1	0	0	0	0	0	0	0	0	0	0	0	0	3.06		5.5	49.2	2.4	5.97
430	1	77	0	1	0	157	55	130	80		22.3133	1	1	1	0	0	0	0	0	0	0	1	0	0	1	1	0	0	1	0	1	0	0	1	0	0	0	0	0	0	0	0	0	6.27		6.2	195.9	1.15	3.09
431	1	44	1	0	1	172	83	166	95		28.0557	1	0	1	0	0	0	0	0	0	0	1	0	0	0	0	0	0	1	0	1	0	0	1	0	0	0	0	0	0	0	0	0	4.55		6.5		2.27	6.71
432	1	62	1	0	1	179	69.9	140	80		21.8158	1	0	0	0	0	0	0	1	0	0	1	0	0	0	0	0	0	0	0	0	0	0	0	0	0	0	0	0	0	0	0	1	8.86		10	253	1.11	6.08
433	1	63	0	0	1	160	63	120	80		24.6094	1	0	1	1	0	0	0	1	0	0	1	1	0	1	1	0	0	1	0	1	0	0	1	0	0	0	0	0	0	0	0	0	6.29		7.7	156.4	3.24	6.38
434	1	60	1	0	1		82.8	131	71			0	0	1	0	0	0	0	0	0	0	0	0	0	1	0	0	0	0	1	0	0	0	0	0	0	1	0	0	0	0	0	0	10.8	15.62	10.2		0.72	5.01
435	1	49	0	0	1	160	62.5	160	100		24.4141	1	0	0	0	0	0	0	0	0	0	0	0	0	0	0	0	0	0	0	0	0	0	0	0	0	0	0	0	0	0	0	0	5.09		5	221.3	2.12	3.89
436	1	55	1	0	1		71	190	98			1	0	0	0	0	0	0	0	0	0	1	0	0	0	0	1	0	0	0	0	0	0	0	0	0	0	0	0	0	0	0	0	8.9		5.9		1.95	8.36
437	1	51	1	0	1	178	87	154	70		27.4587	1	0	1	0	0	0	0	0	0	0	1	0	0	0	0	0	0	1	0	0	0	0	0	0	0	0	0	0	0	0	0	0	5.11		5.5	170.1	1.21	4.63
438	1	50	1	0	1	170	80	149	88		27.6817	1	0	0	0	0	0	0	0	0	0	1	0	0	0	0	0	0	0	0	0	0	0	0	0	0	0	0	0	0	0	0	0	3.98		6.8	53.8	8.08	8.82
439	1	40	0	0	1	161	64	136	94		24.6904	1	0	0	0	0	1	0	0	0	0	1	0	0	0	0	0	0	0	0	0	0	0	1	0	0	0	0	0	0	0	0	0	7.07	16.54	6.2		2.03	4.59
440	1	68	1	0	1	167	74	140	80		26.5338	1	0	0	0	1	1	0	0	0	0	1	0	0	0	0	0	0	0	1	0	0	0	1	0	0	0	0	0	0	0	0	0	11.1	13.44	9.9		2.1	5.6
441	1	43	1	0	1	164	68	130	70		25.2826	0	0	0	0	0	1	0	0	0	0	0	0	0	0	0	0	0	0	1	0	0	0	1	0	0	0	0	0	0	0	0	0	23.5	21.03	10.2
442	1	62	1	0	1	163	72.5	140	90		27.2874	1	0	1	0	0	1	0	0	0	1	0	0	0	0	0	0	0	0	0	0	0	0	1	0	0	0	0	0	0	0	0	0	4.29	15.49	6.8		2.27	4.55
443	1	67	0	0	1	161	64	140	80		24.6904	1	0	0	1	0	1	0	0	0	1	1	0	0	0	0	0	0	0	0	0	1	0	1	1	0	0	0	0	0	0	0	0	11.2		9.7	208.8	2.54	4.55
444	1	51	0	0	1	157	65	140	70		26.3702	1	0	0	0	0	0	0	0	0	0	0	0	0	0	0	0	0	0	0	0	0	0	0	0	0	0	0	0	0	0	0	0	8.78		6.2	217.9	0.77	2.56
445	1	58	0	0	1	167	74.5	150	90		26.713	1	0	1	0	1	0	0	1	0	0	1	0	0	0	0	0	0	1	1	0	0	0	0	0	0	0	0	0	0	0	0	0	8.74		5.9	29.7	4.94	8.7
446	1	39	1	0	1	173	70	135	95		23.3887	1	0	0	0	0	0	0	0	0	0	1	1	0	0	0	0	0	0	0	1	0	0	1	0	0	0	0	0	0	0	0	0	7.94		7.4	81.8	0.86	5.41
447	1	66	0	0	1	158	70	140	80		28.0404	0	0	0	0	0	0	0	0	0	0	0	0	0	0	0	0	0	0	0	0	0	0	0	0	0	0	0	0	0	0	0	0	4.71		8.5	293	1.31	3.79
448	1	38	0	0	1	163	63	110	75		23.7118	0	0	0	0	0	0	0	0	0	0	0	0	0	0	0	0	0	0	0	0	0	0	0	0	0	0	0	0	0	0	0	0	6.68		10.9		0.72	3.2
449	1	64	1	0	1	171	73	120	85		24.9649	1	0	1	0	0	1	0	0	0	0	1	0	1	1	1	1	0	1	0	1	0	0	0	0	0	0	0	0	0	0	0	0	7.29		11.4	463.7	2.04	4.06
450	1	62	0	0	1	156	71.2	140	100		29.2571	1	1	1	0	0	1	0	1	0	1	1	0	0	0	0	0	0	0	0	1	0	0	1	0	0	0	0	0	0	0	0	0	19.9		13.3	370.9	1.68	4.2
451	1	56	0	0	1	157	71.5	130	60		29.0073	0	0	1	0	0	0	0	1	0	0	0	0	0	0	0	0	0	0	0	0	0	0	1	0	0	0	0	0	0	0	0	1	10.1		7.3	213.1	1.43	4.01
452	1	50	1	0	1	165	80	100	70		29.3848	1	0	1	0	0	1	0	0	0	1	1	0	0	1	0	0	0	0	0	0	0	0	0	0	0	0	0	0	0	0	0	0	5.6		6.8	152	2.23	3.29
453	1	68	1	0	1	168	90	128	69		31.8878	1	0	0	0	0	0	0	0	0	0	1	0	0	0	0	0	0	0	0	0	0	0	0	0	0	0	0	0	0	0	0	0	7.91		6.6	146.7	2.4	4.1
454	1	73	1	0	1	162	75.5	158	85		28.7685	1	0	1	0	0	0	0	0	0	0	1	0	0	0	0	0	0	0	1	0	0	0	1	0	0	0	0	0	0	0	0	0	8.67	14.43	6.8	173.5	3.38	4.08
455	1	62	1	0	1	168	74.2	142	86		26.2897	0	0	1	0	0	0	0	1	0	1	0	0	0	0	0	0	0	0	1	0	0	0	1	0	0	1	0	0	0	0	0	1	7.4	15.72	6.9	228.8	0.71	4.1
456	1	56	1	0	1	171	86	160	80		29.4108	1	0	1	0	1	1	0	1	0	1	1	0	0	0	0	0	0	0	1	0	0	0	0	0	0	0	0	0	0	0	0	0	9.48		6.9	120.1	1.35	3.79
457	1	61	0	0	1	156	57	143	63		23.4221	1	0	0	0	0	0	0	0	0	0	0	0	0	0	0	0	0	0	0	0	0	0	0	0	0	0	0	0	0	0	0	0	5.85		7		1.96	4.21
458	1	43	1	0	1	180	80	130	90		24.6914	0	0	1	0	0	0	0	0	0	0	0	0	0	1	0	0	1	0	0	0	0	0	1	0	0	0	0	0	0	0	0	1	19.6		10.8		3.87	2.95
459	1	61	1	0	1	168	63	178	112		22.3214	1	0	0	0	0	0	0	0	0	1	0	0	0	0	0	0	0	0	0	0	0	0	0	0	0	1	0	0	0	0	0	0	14.4	18.82	9.8	327.8	1.88	4.14
460	1	54	0	0	1	160	76	185	66	96	29.6875	1	1	1	0	0	0	0	0	0	0	1	0	0	1	0	1	0	0	0	1	0	0	1	0	0	0	0	0	0	0	0	0	20.1		7.9	219.3	3.47	4.73
461	1	63	1	0	1	171	75.5	156	88		25.8199	1	0	1	0	0	0	0	0	0	0	1	0	0	0	0	0	1	0	1	0	0	0	1	1	0	0	0	0	0	0	0	1	5.43	11.2	5.9	178.9	2.03	3.61
462	1	55	1	0	1		81	128	78			0	0	0	0	0	0	0	0	0	0	0	0	0	0	0	0	0	0	0	0	0	0	0	0	0	0	0	0	0	0	0	0	7.04		7	195.5	1.37	3.56
463	1	82	1	0	1	163	52.5	140	70		19.7599	1	0	0	0	0	0	0	0	0	1	1	0	0	0	0	0	0	1	0	0	0	0	1	1	0	0	0	0	0	0	0	0	3.4	16.64	10.1	230.3	0.59	4.82
464	1	47	1	0	1	168	80	145	89		28.3447	1	1	0	0	0	0	0	0	0	0	0	0	0	0	0	0	0	0	0	0	0	0	0	0	0	0	0	0	0	0	0	0	8.81		7.6	259.6	2.5	3.55
465	1	50	1	0	1	170	85	130	90		29.4118	1	1	1	0	0	1	0	0	0	1	0	0	0	1	0	0	0	0	1	0	0	0	1	0	0	0	0	0	0	0	0	0	12.9	13.29	10.8	379.3	3.52	5.9
466	1	75	0	0	1		62.5	180	100			1	0	1	0	0	0	0	0	0	0	0	0	0	1	0	0	0	0	0	0	0	0	0	0	0	0	0	0	0	0	0	0	14.9		7.6		1.24	3.48
467	1	58	1	0	1	175	80	115	72		26.1224	1	0	0	0	0	0	0	0	0	0	1	0	0	0	0	0	0	0	0	0	0	0	0	0	0	0	0	0	0	0	0	0	8.77	15.56	10		8.56	5.6
468	1	47	0	0	1	173	90	166	94		30.0712	1	0	0	0	0	0	0	0	0	0	1	0	0	0	0	1	0	1	0	1	0	0	0	0	0	0	0	0	0	0	0	0	4.23		6.2		1.18	5.42
469	1	40	0	0	1	165	63	170	100		23.1405	1	0	1	0	0	0	0	0	0	0	1	0	0	0	0	0	0	0	1	0	0	0	1	0	0	0	0	0	0	0	0	0	5.59		5.2	113.5	1.62	6.15
470	1	62	0	0	1	154	72	154	76		30.3593	0	0	0	0	0	1	0	0	0	0	0	0	0	0	0	0	0	0	0	0	0	0	1	0	0	0	0	0	0	0	0	0	14.6	17.03	12.7	371.7	0.51	4.22
471	1	55	0	0	1	161	76	140	86		29.3199	1	1	1	0	0	0	0	0	0	1	0	0	0	1	0	0	0	0	0	0	0	0	0	0	0	0	0	0	0	0	0	0	5.05		8.9	188.3	1.52	4.76
472	1	61	1	0	1	175	76	110	90	86	24.8163	1	0	1	1	1	1	0	0	0	1	1	1	0	1	1	1	0	0	0	0	0	0	0	0	0	0	0	0	0	0	0	0	11.1		8.6	249.5	1.13	4.01
473	1	54	1	0	1	183	92	170	90	83	27.4717	1	0	1	0	0	0	0	1	0	0	1	1	0	1	0	1	0	1	0	1	0	0	0	0	0	0	0	0	0	0	0	0	10.5		6.2	169	1.28	4.73
474	1	46	1	0	1	168	60	165	95		21.2585	1	0	0	0	0	0	0	0	0	0	1	0	0	0	0	0	0	0	0	0	0	0	0	0	0	0	0	0	0	0	0	0	5.26		9.3		1.62	6.7
475	1	63	1	0	1	180	91	138	80		28.0864	1	0	1	1	1	0	0	0	0	0	1	0	0	0	0	0	0	0	0	0	0	0	0	0	0	0	0	0	0	0	0	0	13.2		10.2	401.2	1.64	4.42
476	1	57	0	0	1	157	46	130	80		18.662	1	0	1	0	0	1	0	0	0	0	0	0	0	0	0	0	0	0	0	0	0	0	1	0	0	0	0	0	0	0	0	0	15.8	18.33	13.8	461.6	1.33	3.99
477	1	66	1	0	1	169	70.5	110	70		24.684	1	0	1	0	0	1	0	0	0	1	1	0	0	1	1	0	0	0	1	0	0	0	1	0	0	0	0	0	0	0	0	0	8.68	18.13	9.4	289.8	1.09	4.52
478	1	58	1	0	1	173	77	134	80		25.7276	1	1	1	1	0	0	0	0	0	0	1	1	0	1	0	0	0	0	1	1	0	0	1	0	0	0	0	0	0	0	0	0	13.2		8.9	262.6	2.92	4.33
479	1	61	1	0	1	171	66	100	60		22.571	0	0	1	1	0	0	0	0	0	0	0	0	0	0	0	0	0	1	1	0	0	0	0	0	0	0	0	0	0	0	0	0	3.3	10.92	9.3		1.13	3.68
480	1	54	1	0	1	168	87	116	78		30.8248	1	0	0	0	0	1	0	0	0	0	1	0	0	0	0	0	0	0	0	0	0	0	1	0	0	0	1	0	0	0	0	0	6.5	12.01	7.2	161.7	3.42	4.53
481	1	52	0	0	1	160	49.2	190	95		19.2188	1	0	0	0	0	0	0	0	0	0	1	0	0	0	0	0	0	0	0	0	0	0	0	0	0	0	0	0	0	0	0	0	5.4		5.9	189	1.09	5.89
482	1	61	1	0	1		82.2	144	76			1	0	1	0	0	1	0	0	0	0	1	0	0	0	0	0	0	0	1	0	0	0	1	0	0	0	0	0	0	0	0	0	9.22	20.19	9.2		1.41	3.71
483	1	51	0	0	1	150	68.7	125	80		30.5333	1	0	0	0	0	0	0	0	0	0	1	0	0	0	0	0	0	0	0	1	0	0	0	0	0	0	0	0	0	0	0	0	3.95		6.5	112.8	1.27	4.84
484	1	50	0	0	1	155	58	140	82		24.1415	1	0	1	0	0	1	0	0	0	0	0	0	0	0	0	0	1	0	1	1	0	0	1	0	0	0	0	0	0	0	0	0	8.81	18.54	8.7		3.9	4.87
485	1	70	1	0	1	165	69	138	80		25.3444	0	0	0	0	0	0	0	0	0	0	0	0	0	0	0	0	0	0	0	0	0	0	0	0	0	0	0	0	0	0	0	0	8.17		8.4	246.4	0.93	3.96
486	1	43	0	0	1		72.5	150	80			1	0	1	0	0	0	0	0	0	0	1	1	0	0	0	1	0	0	1	1	0	0	0	0	0	0	0	0	0	0	0	0	6.2		6
487	1	57	1	0	1	173	63.3	99	62		21.1501	0	0	1	0	0	0	0	1	0	0	0	0	0	0	0	0	1	0	1	0	0	0	1	0	0	0	0	0	0	0	0	0	7.45	20.83	9.7	285.7	0.73	2.69
488	1	62	1	0	1	160	60	140	80		23.4375	1	0	0	0	0	0	0	0	0	0	1	0	0	0	0	0	0	0	0	0	0	0	0	0	0	0	0	0	0	0	0	0	5.4		10	158.5	1.61	3.88
489	1	70	0	0	1	153	60	136	98	86	25.6312	1	0	1	0	0	0	0	0	0	0	1	0	0	1	0	0	0	1	1	0	0	0	1	0	0	0	0	0	0	0	0	0	14	20.98	9.9	323	1.25	4.76
490	1	40	1	0	1	168	66.6	120	70		23.5969	1	0	1	0	0	1	0	0	0	0	1	0	0	0	0	0	0	0	1	1	0	0	0	0	0	0	0	0	0	0	0	0	12.1		11.8	361.8	3.42	5.35
491	1	65	1	0	1	177	79.1	150	90		25.2482	1	0	1	1	1	0	0	0	0	0	1	0	1	1	0	0	0	0	0	0	0	0	0	0	0	0	0	0	0	0	0	0	6.56		7.7	208.8	0.69	2.97
492	1	59	0	0	1	160	72	130	80		28.125	1	0	0	0	0	1	0	0	0	0	0	0	0	0	0	0	0	0	1	0	0	0	1	0	0	0	0	0	0	0	0	0	8.1	7.77	8.3	188.8	1.92	4.94
493	1	61	1	0	1	177	60	141	111		19.1516	0	0	0	0	0	0	0	0	0	0	0	0	0	0	0	0	0	0	0	0	0	0	0	0	0	0	0	0	0	0	0	0	9.42		8.2	275	0.68	2.28
494	1	64	1	0	1		70	143	78			1	0	0	0	0	1	0	0	0	0	0	0	0	0	0	0	0	0	0	0	0	0	0	0	0	0	0	0	0	0	0	0	9.45	19.54	5.8		5.59	3.23
495	1	43	1	0	1	167	73	140	90		26.1752	1	0	0	0	0	0	0	0	0	0	1	0	0	0	0	0	0	0	0	0	0	0	0	0	0	0	0	0	0	0	0	0	8.89		7.3	167.7	2.69	4.71
496	1	61	1	0	1		84	132	81			0	1	1	0	1	1	0	0	0	0	0	0	0	0	0	0	0	0	0	0	0	0	0	0	0	0	0	0	0	0	0	0	16.2		9	315.1	3.05	5.8
497	1	41	1	0	1	180	90	128	90		27.7778	1	0	1	0	1	0	0	0	0	0	1	0	0	1	0	0	0	0	1	1	0	0	1	0	0	0	0	0	0	0	0	0	8.98		8	121.4	6.43	5.92
498	1	52	1	0	1	171	90	142	76		30.7787	1	0	1	1	0	1	0	0	0	0	1	0	0	0	0	0	0	0	0	0	0	0	0	0	0	0	0	0	0	0	0	0	5.97	13.03	8.1	199.1	2.18	4.08
499	1	48	0	0	1	164	50	125	80		18.5901	1	0	0	0	0	0	0	0	0	1	1	0	0	0	0	0	0	0	0	0	0	0	0	0	0	0	0	0	0	0	0	0	7.78		7.2	207.9	0.93	4.06
500	1	61	0	0	1	159	71	120	60		28.0843	1	0	1	1	0	1	0	0	0	1	1	0	0	0	0	0	0	0	1	0	0	0	1	0	0	0	0	0	0	0	0	0	8.86		10.4	253.7	1.4	5.43
501	1	49	0	0	1		60	90	66			1	0	1	0	0	0	0	0	0	0	1	0	0	1	1	0	0	0	0	0	0	0	0	0	0	0	0	0	0	0	0	0	11.7		8.3	204	1.85	2.54
502	1	35	1	1	1	177.5	88.8	142	90		28.1849	0	0	0	0	0	0	0	0	1	1	1	0	0	0	0	0	0	1	0	0	0	0	0	0	0	0	0	0	0	0	0	0	42.2	13.34	11.5	250.3	5.36	8.46
503	1	39	1	0	1	173	91	193	132		30.4053	1	0	1	0	0	0	0	0	0	1	1	0	0	0	0	0	0	1	0	1	0	0	1	0	0	0	0	0	0	0	0	0	8.14		6.5	41.4	2.24	7.46
504	1	53	0		1	157	62	160	90		25.1532	1	0	0	0	0	1	0	0	0	0	0	0	0	0	0	0	1	0	1	0	0	0	1	0	0	0	0	0	0	0	0	0	15.9	25.92	10.7	378.8	1.02	5.64
505	1	59	1	0	1	179	73.6	131	85		22.9706	0	0	0	0	0	0	0	0	0	0	0	0	0	0	0	0	0	0	0	1	0	0	1	1	0	0	0	0	0	0	0	0	9.43	15.23	11.3	200	2.85	6.75
506	1	56	1	0	1	173	90.6	150	80		30.2716	1	1	1	0	0	0	0	0	0	0	1	0	0	0	0	0	0	0	1	1	0	0	1	0	0	0	0	0	0	0	0	0	9.62		7.9		3.66	7.01
507	1	41	1	0	1	174	83	135	80	64	27.4145	1	0	1	0	0	0	0	0	0	0	1	0	0	1	1	1	0	0	0	0	0	0	0	0	0	0	0	0	0	0	0	0	5.34		11.3		2.01	4.9
508	1	47	1	0	1		65.5	126	82			1	1	1	0	0	1	0	0	0	0	0	0	0	0	0	0	0	0	1	0	0	0	0	0	0	0	0	0	0	0	0	0	16.8	17.46	10.8	310.3	2.81	3.67
509	1	64	0	0	1		47.7	120	80			0	1	1	0	0	0	0	0	0	0	0	0	0	0	0	0	0	0	1	0	0	0	1	0	0	0	0	0	0	0	0	0	12.8	19.9	8.2	251.8	2.22	6.15
510	1	59	1	0	1	162	66	128	80		25.1486	1	0	0	1	0	0	0	0	0	0	1	0	0	0	0	0	0	0	0	1	0	0	0	0	0	0	0	0	0	0	0	0	5.3		6.8	77.4	1.3	6.78
511	1	51	1	0	1	170	70.7	180	90		24.4637	1	0	0	0	0	0	0	0	0	0	1	1	0	0	0	0	0	0	0	0	0	0	0	0	0	0	0	0	0	0	0	0	6.73		4.7		0.78	4.16
512	1	55	1	0	1	172	86	160	90	60	29.0698	1	0	1	0	0	1	0	0	0	1	1	0	0	0	0	0	0	0	1	0	0	0	0	0	0	0	0	0	0	0	0	0	6.02		5.9	195.8	3.9	4.32
513	1	61	1	0	1	170	84	153	92		29.0657	1	1	1	0	0	0	0	0	0	0	1	0	0	1	0	0	0	0	1	0	0	0	1	1	0	0	0	0	0	0	0	0	4.61	12.22	5.6		0.72	5.26
514	1	34	1	0	1	183	85	140	80		25.3815	1	0	0	0	0	0	0	0	0	0	0	0	0	0	0	0	0	0	0	0	0	0	0	0	0	0	0	0	0	0	0	0	5.4		5	193	1.63	4.48
515	1	62	1	0	1	164	91	146	91		33.834	1	0	1	0	0	0	0	0	0	0	1	0	1	1	0	0	0	0	0	0	0	0	1	0	0	0	0	0	0	0	0	0	7.79		8.6		1.79	7.38
516	1	62	1	0	1	164	79	140	80		29.3724	0	0	0	0	0	1	0	0	0	0	0	0	0	0	0	0	0	0	0	0	0	0	0	0	0	0	0	0	0	0	0	0	5.55	13.06	8.8		1.94	4.83
517	1	50	1	0	1	171	70	150	90		23.939	1	0	0	0	0	0	1	0	0	0	1	0	0	0	0	0	0	0	0	1	0	0	0	0	0	0	0	0	0	0	0	0	5.55		5.8	60	1.52	4.35
518	1	79	0	0	1	152	60.9	195	77		26.3591	1	0	1	0	0	0	0	0	0	0	1	0	0	1	0	0	0	0	1	1	0	0	0	0	0	0	0	0	0	0	0	0	12.6	13.87	7.7		2.09	4.34
519	1	67	1	0	1	170	66	140	80		22.8374	1	1	1	0	0	0	0	1	0	0	1	0	0	1	1	1	1	1	0	1	0	0	1	0	0	0	0	0	0	0	0	0	8.68		9.2	156	1.17	4.26
520	1	34	1	0	1	169	86	160	90		30.111	1	0	0	0	1	0	0	0	0	0	1	0	0	0	0	0	0	0	1	0	0	0	0	0	0	0	0	0	0	0	0	0	5.95		13.1		2.36	6.78
521	1	44	1	0	0	183	90	123	76		26.8745	1	0	0	0	0	0	0	0	0	0	1	0	0	0	1	0	0	0	0	0	0	0	0	0	0	0	0	0	0	0	0	0	17		8.7	277.5	1.93	3.9
522	1	53	1	0	1	175	70	120	85		22.8571	0	0	0	0	1	0	0	0	0	1	1	0	0	0	0	0	1	0	0	0	0	0	1	0	0	0	0	0	0	0	0	0	15.8	14.27	10.7	366.6	2.2	6.15
523	1	51	0	0	1	165	66	136	78		24.2424	0	1	1	0	0	0	0	0	0	0	0	0	0	0	0	0	0	0	0	0	0	0	1	0	0	0	0	0	0	0	0	0	8.91	20.44	8.7	313	1.12	5.39
524	1	41	1	0	1	168	68	138	90		24.093	0	0	0	0	0	0	0	0	0	0	0	0	0	0	0	0	0	0	0	0	0	0	0	0	0	0	0	0	0	0	0	0	3.56	9.61	8.6		0.42	2.36
525	1	43	1	0	1	172	70	180	100		23.6614	1	0	1	0	0	0	1	1	0	0	1	0	0	0	0	0	0	0	0	0	0	0	1	0	0	0	0	0	0	0	0	0	7.24	15.17	6.8		1.51	6.16
526	1	63	1	0	1	155	50	140	90		20.8117	1	0	1	0	0	0	0	0	0	0	0	0	0	1	0	0	0	0	0	0	0	0	1	0	0	0	0	0	0	0	0	0	7.76	17.87	9.5		1.16	3.4
527	1	47	1	0	1		86.2	177	104			1	0	1	0	0	0	0	1	0	0	1	1	0	0	0	0	0	0	0	1	0	0	0	0	0	0	0	0	0	0	0	0	6.86		5.7		1.42	7.18
528	1	53	1	0	1	172	73	165	90		24.6755	1	0	0	0	0	0	0	0	0	0	1	0	0	0	0	0	0	0	0	1	0	0	0	0	0	0	0	0	0	0	0	0	8.2		7.2		5.37	11.54
529	1	64	1	0	1	167	78	145	92		27.968	1	0	1	0	0	1	0	0	0	1	1	0	0	1	0	0	0	0	1	0	0	0	1	0	0	0	0	0	0	0	0	0	9.1	22.48	7.8	229	1.06	3.97
530	1	62	0	0	1	165	80	130	80		29.3848	1	1	1	0	0	1	0	1	0	1	1	0	0	1	0	0	1	0	0	0	0	0	1	0	0	0	0	1	0	0	0	1	4.79	10.5	6.1	195.8	1.03	5.47
531	1	61	1	0	1	167	77	164	88		27.6095	1	0	0	0	0	0	0	0	0	0	0	0	0	0	0	0	0	0	0	0	0	0	0	0	0	0	0	0	0	0	0	0	4.29		11.6	217.2	1.67	4.39
532	1	43	1	0	1	173	81	120	80		27.0641	1	0	0	0	0	1	0	0	0	0	0	0	0	0	0	0	0	0	0	0	0	0	0	0	0	0	0	0	0	0	0	0	5.09		10.4	335.4	1.29	3.77
533	1	38	0	0	1	164	75	140	84		27.8852	1	1	0	0	0	0	0	0	0	0	1	0	0	0	0	0	0	0	0	0	0	0	0	0	0	0	0	0	0	0	0	0	7.68		6.3	130.3	14.82	8.86
534	1	30	1	0	1	166	80	126	70		29.0318	0	0	0	0	0	1	0	0	0	0	0	0	0	0	0	0	0	0	0	0	0	0	1	0	0	0	0	0	0	0	0	0	8.65		9.4	265.9	3.04	4.36
535	1	57	0	0	1	162	78	140	80		29.7211	0	0	0	0	0	1	0	1	0	0	0	0	0	0	0	0	0	0	0	0	0	0	0	0	0	0	0	0	0	0	0	1	9.02		8.6		1.95	4.62
536	1	40	1	0	1	175	95	148	82		31.0204	1	0	1	0	0	0	0	0	0	0	1	1	0	0	0	0	0	0	0	1	0	0	0	0	0	0	0	0	0	0	0	0	7.55	15.04	8.4	224.5	5.61	4.24
537	1	46	0	0	1	163	58	139	93		21.83	1	0	1	1	0	0	0	0	0	1	1	1	0	1	0	0	0	0	0	0	0	0	0	0	0	0	0	0	0	0	0	0	4.8		5.7	13.1	3.46	6.57
538	1	47	1	0	1	172	83.8	110	70		28.3261	0	0	1	0	0	0	0	0	0	0	0	0	0	0	0	0	0	0	1	0	0	0	1	0	0	1	0	0	0	0	0	0	9.5	15.72	6.3		0.67	2.92
539	1	31	0	0	0	165	79.4	110	70		29.1644	0	0	1	0	0	1	0	1	1	1	1	0	0	0	0	0	0	0	0	0	0	0	1	0	0	0	0	0	0	0	0	0	9.26		6.1	168.1	1.38	3.78
540	1	51	0	0	1	152	70.4	130	85		30.4709	0	0	0	0	0	0	0	0	0	0	1	0	0	0	0	0	0	0	0	0	0	0	1	0	0	0	0	0	0	0	0	0	4.56		6.2		1.5	4.15
541	1	63	0	0	1			140	85			1	0	1	0	0	0	0	0	0	0	0	0	0	1	0	0	0	0	0	0	0	0	1	0	0	0	0	0	0	0	0	0	11		12.6	451.5	1.02	4.48
542	1	51	1	0	1	160	65	131	84		25.3906	1	0	0	0	0	0	0	1	0	0	1	1	0	0	0	1	0	0	0	1	0	0	0	0	0	0	0	0	0	0	0	0	3.84		6.1	150.3	0.78	4.86
543	1	50	1	0	1	170	76.3	180	100		26.4014	1	0	0	0	0	0	0	1	0	0	1	0	0	0	0	0	0	0	0	1	1	0	1	0	0	0	0	0	0	0	0	0	3.79		6.8	160.7	1.4	5.71
544	1	60	0	0	1	153	57	110	70		24.3496	0	1	1	0	0	0	0	0	0	0	0	0	0	1	1	0	0	0	0	0	0	0	0	0	0	0	0	0	0	0	0	0	10.2		7	230.8	1.52	3.15
545	1	84	1	0	1	169	69	125	60		24.1588	1	0	1	1	0	1	0	1	1	0	1	1	0	1	0	0	0	1	0	1	0	0	1	0	0	0	0	0	0	0	0	0	5.28		6.6	253.2	0.67	3.13
546	1	51	1	0	1	168	92	140	95		32.5964	1	0	0	0	0	1	0	0	0	0	1	0	0	0	0	0	0	0	0	0	0	0	0	0	0	0	0	0	0	0	0	0	9.24		9.3		1.4	6.72
547	1	67	1	0	1	178	76.4	210	110		24.1131	1	0	0	0	0	0	0	0	0	0	1	1	0	0	0	0	0	0	0	1	0	0	0	0	0	0	0	0	0	0	0	0	7.55		7	213.8	1.74	4.11
548	1	68	1	0	1	175	78	138	78		25.4694	0	0	1	0	0	0	0	0	0	0	1	0	0	0	0	0	0	0	1	0	0	0	1	0	0	0	0	0	0	0	0	1	5.38	18.75	11.3	290	2.02	3.09
549	1	69	1	0	1	175	75	152	76		24.4898	1	0	1	0	0	0	0	1	0	0	1	0	0	1	0	0	0	0	0	1	0	0	0	0	0	0	0	0	0	0	0	0	7.91		4.7	277.8	8.19	7.26
550	1	46	1	1	1	176	92	170	80		29.7004	1	0	1	0	0	0	0	0	0	0	1	0	0	0	0	0	0	0	1	1	0	0	1	0	0	0	0	0	0	0	0	1	5.83	10.44	6.2		1.12	5.59
551	1	42	0	0	1	165	78	98	52		28.6501	0	0	0	0	0	0	0	0	0	0	0	0	0	0	0	0	0	0	0	1	0	0	1	0	0	0	0	0	0	0	0	1	3.72	12.78	15.3	270.1	3.66	6.54
552	1	50	0	0	1	151	48	140	60		21.0517	1	0	0	0	0	1	0	0	0	0	1	0	0	0	0	0	0	1	0	1	0	0	1	0	0	0	0	0	0	0	0	0	5.08		6.3	145	1.2	5.29
553	1	62	1	0	1		66.2	144	76			1	1	1	0	0	0	0	1	0	0	1	0	0	1	0	0	0	0	0	1	0	0	1	0	0	0	0	0	0	0	0	0	11.3		6.1		2.76	5.85
554	1	49	0	0	1	158	82	120	70		32.8473	1	0	0	0	0	1	0	0	0	0	0	0	1	0	0	0	0	0	0	0	0	0	0	0	0	1	0	0	0	0	0	0	8.42	16.34	7.7	197.3	1.29	3.65
555	1	69	1	0	1	176	89	144	83		28.7319	1	1	0	0	0	0	0	0	0	0	1	0	0	0	0	0	0	0	0	0	0	0	0	0	0	0	0	0	0	0	0	0	10.8	20.15	10.5	182.8	1.31	5.91
556	1	48	1	0	1	166	73	130	80		26.4915	0	0	1	0	0	0	0	0	0	1	0	0	0	0	0	0	0	0	0	0	0	0	0	0	0	0	0	0	0	0	0	0	8.31		10.7	357.8	1.41	3.91
557	1	70	0	0	1	150	60	170	80		26.6667	1	0	0	0	0	1	0	1	0	0	1	0	0	1	0	0	1	0	0	0	0	0	1	0	0	0	0	0	0	0	1	1	6.79	10.54	7.7	266.2	2.84	4.42
558	1	60	1	0	1	169	77	120	70		26.9598	0	0	1	0	0	0	0	0	0	0	1	0	0	0	0	0	0	0	1	0	0	0	0	0	0	1	0	0	0	0	0	0	5.58	19.28	8.7		0.77	3.87
559	1	73	1	0	1	172	75	144	76		25.3515	1	0	1	0	0	0	0	0	0	0	0	0	0	1	0	0	0	0	0	0	0	0	0	0	0	0	0	0	0	0	0	0	9.69		7.4	277.3	0.77	2.92
560	1	66	1	0	1	173	89	141	58		29.737	1	0	0	0	0	0	0	0	0	0	1	1	0	0	0	0	0	1	0	0	0	0	1	0	0	0	0	0	0	0	0	0	5.31		6.8	157.9	0.59	4.74
561	1	55	1	0	1	170	67	170	90		23.1834	1	1	0	0	0	0	0	0	0	0	1	1	1	0	0	1	0	1	0	1	0	0	1	0	0	0	0	0	0	0	0	0	12.5		6.5	108.3	2.19	4.1
562	1	57	0	0	1	161	80.5	120	70		31.0559	1	0	1	0	0	1	0	0	1	0	1	0	0	0	0	0	0	0	0	0	0	0	1	0	0	0	0	0	0	0	0	0	26.8	23.45	8.7	530.3	0.98	4.12
563	1	57	0	0	1	162	62	146	70		23.6244	1	0	0	0	0	0	0	0	0	0	0	0	0	0	0	0	0	0	0	0	0	0	0	0	0	0	0	0	1	0	0	0	9.7		10	300.1	1.11	3.63
564	1	48	1	0	1	165	69.5	150	98		25.528	1	0	1	1	0	1	0	0	0	0	1	0	0	0	0	0	0	0	0	0	0	0	0	0	0	0	0	0	0	0	0	0	14.7		7.4	342.8	3.2	5.81
565	1	73	0		1	160	51.5	137	79		20.1172	1	0	1	0	0	0	0	0	0	0	1	0	0	1	0	0	0	0	1	1	0	0	0	0	0	0	0	0	0	0	0	0	10.8		8.5	158.2	4.06	6.2
566	1	45	0	0	1	153	49	122	80		20.9321	0	0	0	0	0	0	0	0	0	1	1	0	0	0	0	0	0	0	0	0	0	0	1	0	0	0	0	0	0	0	0	0	10.6		12.8	327.6	0.59	4.97
567	1	62	1	0	1	175	83	140	80		27.102	0	0	0	0	0	0	0	0	0	0	0	0	0	0	0	0	0	0	0	0	0	0	0	0	0	0	0	0	0	0	0	0	4.82		7	251.3	2.48	3.54
568	1	66	0	0	1			151	65			1	0	1	1	0	0	0	0	0	0	1	0	0	0	0	0	0	0	0	0	0	0	0	0	0	0	0	0	0	0	0	0	22		8.4	155	1.28	4.91
569	1	55	1	0	1	173	84	136	82		28.0664	0	0	1	0	0	1	0	0	0	0	1	0	0	0	0	0	0	0	1	0	0	0	1	0	0	0	0	0	0	0	0	0	15		12.4		1.42	3.01
570	1	74	0	0	1	152	72	186	72		31.1634	1	0	1	0	0	0	0	0	0	1	1	0	0	1	0	1	0	0	0	0	0	0	1	0	0	0	0	0	0	0	0	0	7.95	19.58	8		2.32	7.48
571	1	65	1	0	1	173	80	151	75		26.7299	0	0	0	0	0	1	0	0	0	0	1	0	0	0	0	0	0	0	0	0	0	0	1	0	0	0	0	0	0	0	0	0	5.31	11.64	7.2		1.94	4.1
572	1	66	1	0	1		83.3	138	78	58		1	0	0	0	0	0	0	0	0	0	1	0	0	0	0	0	0	1	0	1	0	0	0	0	0	0	0	0	0	0	0	0	7.88		6.7	150.8	0.79	2.86
573	1	58	1	0	1	175	72	162	87		23.5102	1	0	1	0	0	0	0	0	0	0	1	1	0	0	0	0	0	0	0	1	0	0	0	0	0	0	0	0	0	0	0	0	5.69		6.3	227.3	0.65	4.03
574	1	71	0	0	1	157	66	150	68		26.7759	1	0	1	0	0	0	0	0	0	0	0	0	0	0	0	0	0	0	1	0	0	0	1	1	0	0	0	0	0	0	0	0	13.5	20.56	10.4		1.22	4.17
575	1	61	1	0	1	172	70.8	140	90		23.9319	1	1	1	0	0	1	0	0	0	1	1	1	0	0	0	0	0	1	1	1	0	0	1	0	0	0	0	0	0	0	0	0	8.58		6.6	119.3	2.26	4.84
576	1	59	1	0	1	166	79	121	79		28.6689	0	0	1	0	0	0	0	0	0	0	1	0	0	1	1	0	0	0	0	0	0	0	0	0	0	0	1	0	0	0	0	1	12.1		9.5	301	4.58	5.67
577	1	59	1	0	1		63	140	88			1	0	0	0	0	0	0	0	0	0	0	0	0	0	0	0	0	0	0	0	0	0	1	0	0	0	0	0	0	0	0	0	3.49		6		1.87	4.64
578	1	52	1	0	1	176	82	130	70		26.4721	1	1	1	0	0	1	0	1	0	1	0	0	0	0	0	0	1	0	0	1	0	0	0	0	0	0	0	0	0	0	0	0	14.1	21	9.1	287.5	3.13	6.1
579	1	52	0	0	1	166	59	160	90		21.4109	0	0	0	0	0	0	0	1	0	0	1	0	0	0	0	0	0	0	0	0	0	0	1	0	0	0	0	1	0	0	0	1	12.7		12.2		0.87	4.71
580	1	46	1	0	1	165	72.8	130	90		26.7401	0	0	1	0	0	1	0	1	0	1	1	0	0	0	0	0	0	0	0	0	0	0	0	0	0	0	0	0	0	0	0	0	6.56		7.3		2.06	4.4
581	1	66	0	0	1	156	53	148	73		21.7784	0	0	0	0	0	0	0	0	0	0	0	0	0	0	0	0	0	0	0	0	0	0	0	0	0	0	0	0	0	0	0	0	7.98		10.6	312.4	1.27	4.7
582	1	75	1	0	1	169	67	186	84		23.4586	1	0	1	0	0	0	0	1	0	0	1	0	0	0	0	0	0	1	1	0	0	0	1	0	0	0	0	0	0	0	0	0	17.9	25.01	9.1	344	1.01	5.57
583	1	66	1	0	1	172	80.4	160	60		27.1769	1	0	0	0	0	1	0	0	0	1	1	1	0	0	0	0	0	0	0	0	0	0	0	0	0	0	0	0	0	0	0	0	8.25	6.08	8.1	160.6	1.88	4.49
584	1	68	1	0	1	171	75	132	80		25.6489	1	1	1	0	0	0	0	0	0	0	0	0	0	1	1	1	0	0	1	0	0	0	0	0	0	0	0	0	0	0	0	0	12.2		10.5	334.1	3.31	4.39
585	1	51	0	0	1	150	49	140	80		21.7778	1	0	1	0	0	1	0	1	0	0	1	1	0	0	0	0	0	1	1	1	0	0	1	1	0	0	0	0	0	0	0	0	5.04		5.5	169.2	0.87	3.94
586	1	54	0	0	1	151	61	150	80		26.7532	1	0	0	0	0	0	0	0	0	0	0	0	0	0	0	0	0	0	0	0	0	0	0	0	0	1	0	0	0	0	0	0	4.77		7.3		1.35	4.68
587	1	54	0	0	1	155	61	150	90		25.3902	1	0	0	0	0	0	0	0	0	0	0	0	0	0	0	0	0	0	0	0	0	0	1	0	0	0	0	1	0	0	0	0	11.1		11.9	395.5	1.22	5.24
588	1	49	1	0	1	176	76	120	80		24.5351	0	0	1	0	0	0	0	1	0	0	0	0	0	0	0	0	0	0	1	0	0	0	1	0	0	0	0	0	0	0	0	1	6.84	16.59	8.6	231.3	3.15	3.89
589	1	62	0		1	159	59	139	81		23.3377	0	0	0	0	0	1	0	0	0	0	0	0	0	0	0	0	0	0	0	0	0	0	1	0	0	0	0	1	0	0	0	0	5.1	11.88	6.7	187	0.81	5.98
590	1	67	1	0	1	178	96	125	85		30.2992	1	1	1	0	0	1	0	0	0	0	0	0	1	1	0	0	1	1	0	0	1	0	1	0	0	0	0	0	0	0	0	0	12.9	14.73	5.9	239.9	2.42	4.39
591	1	55	1	0	1	162	68.5	168	72		26.1012	1	0	1	0	0	1	0	0	0	0	1	0	0	0	0	0	0	0	1	0	0	0	0	0	0	0	0	0	0	0	0	0	8.98	18.87	11.1	300.2	1.96	4.53
592	1	44	1	0	1	170	74.6	129	72		25.8131	1	0	1	0	0	1	0	1	0	1	1	1	1	0	0	0	0	1	1	1	0	0	0	0	0	0	0	0	0	0	0	0	6.38		5.8	183.8	2.71	4.83
593	1	60	1	0	1	176	80	180	110		25.8264	1	0	0	0	0	0	0	0	0	0	0	0	0	0	0	0	0	0	0	0	0	0	0	0	0	0	0	0	0	0	0	0	10.4		9.3	203.4	1.92	4.9
594	1	56	1	0	1	169	80	180	100		28.0102	1	0	0	0	0	0	0	0	0	0	1	1	0	0	0	0	0	1	0	0	0	0	0	0	0	0	0	0	0	0	0	0	5.94		5.4	87.5	2.88	6.49
595	1	65	1	0	1	175	79.5	140	80		25.9592	0	0	1	0	0	0	0	0	0	1	1	0	0	0	0	0	0	0	1	0	0	0	0	0	0	0	0	0	0	0	0	0	8.42	8.34	8.6	257.7	4.78	4.66
596	1	43	1	0	1	172	72	158	98		24.3375	1	0	0	0	0	0	0	0	0	0	1	0	0	0	0	0	0	0	0	1	0	0	1	0	0	0	0	0	0	0	0	0	2.17	27.34	7.2	113.5	0.97	5.44
597	1	70	1	0	1	165	78	160	80		28.6501	1	0	0	1	0	0	0	0	0	1	1	0	1	0	0	0	0	0	1	0	0	0	0	0	0	0	0	0	0	0	0	0	4.73	15.69	6.2	183.3	1.29	3.15
598	1	66	1	0	1	175	76	160	90		24.8163	1	0	0	0	0	0	0	0	0	1	1	0	0	0	0	0	0	0	0	0	0	0	0	0	0	0	0	0	0	0	0	0	7.89		7.5		1.06	5
599	1	39	1	0	1	166	89	150	80		32.2979	1	0	1	0	0	1	0	0	0	0	1	0	0	0	0	0	0	0	1	0	0	0	1	0	0	0	0	0	0	0	0	0	5.72		7.9	101.4	1.41	5.67
600	1	66	0	0	1	163	72	138	80		27.0993	1	0	1	0	0	0	0	0	0	1	0	0	0	0	0	0	0	1	0	0	0	0	1	0	0	1	0	0	0	0	0	0	11.9		8.6	243	0.89	6.24
601	1	70	1	0	1	168	85	155	74		30.1162	1	0	1	0	0	0	0	0	0	1	1	0	0	1	0	0	0	0	0	0	0	0	1	0	0	0	0	0	0	0	0	1	18.8		8.4	289.2	1.86	4.96
602	1	68	0	0	1	160	72	185	105		28.125	1	0	1	0	0	1	0	0	0	0	1	0	0	0	0	0	1	0	1	0	0	0	0	0	0	0	0	0	0	0	0	0	4.57		8.7		1.62	5.79
603	1	57	1	0	1	180	94	126	108		29.0123	0	0	0	0	0	1	0	0	0	0	1	0	0	0	0	0	0	0	0	0	0	0	1	0	0	0	0	0	0	0	0	0	5.18		8.5		7.85	6.35
604	1	54	0	0	1	158	66	103	72		26.4381	1	0	1	1	0	0	0	0	0	0	1	0	0	0	0	0	0	0	1	0	0	0	1	0	0	0	0	0	0	0	0	0	5.44	18.32	10.8		1.3	2.64
605	1	61	0	0	1	164	77	130	96	95	28.6288	1	0	1	0	0	0	0	0	0	0	1	0	0	1	0	1	0	0	0	0	0	0	0	0	0	0	0	0	0	0	0	0	10.7		6.7	118.7	1.28	3.85
606	1	51	0	0	1	157	59	138	86		23.9361	1	0	0	0	0	0	0	0	0	0	0	0	0	0	0	0	0	0	0	0	0	0	0	0	0	0	0	0	0	0	0	0	10.7		8.7	331.6	1.54	5.01
607	1	55	1	0	1	170	60	110	80		20.7612	0	0	0	0	0	0	0	1	0	0	1	0	0	0	0	0	0	0	0	0	0	0	1	0	0	0	0	0	0	0	0	1	5.53	9.84	6.2	161.5	1.07	4.32
608	1	55	0	0	1	161	72	153	74		27.7767	1	1	0	0	0	1	0	0	0	0	1	0	1	0	0	0	0	0	0	1	0	0	0	0	0	0	0	0	0	0	0	0	5.79		8.6	237.4	2.36	3.61
609	1	50	1	0	1	165	70	124	80		25.7117	0	0	0	0	0	0	0	0	0	0	0	0	0	0	0	0	0	0	0	0	1	0	0	0	0	0	0	0	0	0	0	0	30		12.3	512.1	1.99	5.91
610	1	53	1	0	1	153	67	140	90		28.6215	1	0	0	0	0	0	0	0	0	0	1	0	0	0	0	0	0	1	0	0	0	0	1	1	0	0	0	0	0	0	0	0	7.33		8		1.11	3.91
611	1	56	1	0	1	180	85	152	76		26.2346	1	0	1	1	0	1	0	0	0	0	1	0	0	1	0	0	0	0	0	0	0	0	1	0	0	0	0	0	0	0	0	0	9.69	14.32	8.6	301	1.25	4.11
612	1	67	1	0	1	166	75	117	80		27.2173	1	0	1	0	0	0	0	0	0	0	0	0	0	1	0	1	0	0	0	0	0	0	0	0	0	0	0	0	0	0	0	0	14.8		9		0.89	2.92
613	1	42	1	0	1		85.5	180	90			1	0	1	0	0	0	0	0	0	0	1	0	0	1	0	1	0	0	0	1	0	0	0	0	0	0	0	0	0	0	0	0	10.4		5.9		0.91	5.87
614	1	56	1	0	1	163	88.5	170	94		33.3095	0	0	1	0	0	1	0	0	0	0	1	0	1	1	0	0	0	0	0	0	0	0	1	0	0	0	0	0	0	0	0	0	11.3		7.8	249.1	3.25	3.46
615	1	73	0	0	1	150	63	188	77		28	1	0	1	0	0	1	0	0	0	0	0	0	0	0	0	0	0	0	1	0	0	0	1	0	0	0	0	0	0	0	0	0	5.34	15.08	9		0.84	4.49
616	1	45	1	0	1	175	85	140	90		27.7551	1	0	0	0	0	1	0	1	0	0	0	0	0	0	0	0	0	0	0	0	0	0	1	0	0	0	0	0	0	0	0	0	15.3		8.6		3.46	4.92
617	1	56	1	0	1		80	156	80			0	0	0	0	0	0	0	0	0	0	0	0	0	0	0	0	0	0	0	0	0	0	0	0	0	0	0	0	0	0	0	0	4.36		9.6	281	0.86	4.51
618	1	53	0	0	1	169	80	190	90	87	28.0102	1	0	1	0	0	0	0	0	0	0	1	1	0	1	0	1	0	1	0	1	0	0	0	0	0	0	0	0	0	0	0	0	6.52		6.4	78.7	1.86	8.59
619	1	32	0	0	0	161	60	120	70		23.1473	1	0	0	0	0	0	0	0	0	0	1	0	0	0	0	0	0	0	0	0	0	0	0	0	0	0	0	0	0	0	0	0	10.3		7.4	234.7	1.53	6.59
620	1	53	0	0	1			140	70			0	0	0	0	0	0	0	0	0	0	0	0	0	0	0	0	0	0	0	0	0	0	1	0	0	0	0	0	0	0	0	0	6.2		7.2		0.83	6.52
621	1	70	0	0	1	156	45	190	80	85	18.4911	1	1	1	0	0	0	0	1	0	0	1	1	1	1	0	1	0	1	0	1	0	0	0	0	0	0	0	0	0	0	0	0	14.5		7.5	260.3	0.89	5.17
622	1	45	0	0	1	153	53	140	80		22.6409	0	0	0	0	0	0	0	0	0	0	0	0	0	0	0	0	0	0	0	0	0	0	0	0	0	0	0	0	0	0	0	0	7.41		6.7	74.4	1.16	8.93
623	1	43	1	1	1	174	73	120	80		24.1115	0	0	1	0	0	1	0	0	0	0	0	0	0	0	0	0	0	0	1	0	0	0	0	0	0	0	0	0	0	0	0	0	5.87	24.05	7.8		2.43	4.32
624	1	63	1	0	1	172	90	171	65		30.4218	1	1	1	0	0	0	0	0	0	0	1	0	0	1	0	0	0	0	1	0	0	0	1	0	0	0	0	0	0	0	0	0	6.74		9.2	287.3	2.28	3.99
625	1	41	1	0	1	177	77.5	135	84		24.7375	1	1	1	0	0	1	0	0	0	0	0	0	0	0	0	0	0	0	0	0	0	0	0	0	0	0	0	0	0	0	0	0	7.19		7.8	261.3	7.57	4.95
626	1	38	1	0	1	162	67	144	90		25.5296	1	0	1	0	0	1	0	1	0	0	1	1	0	0	0	0	0	0	0	1	0	0	0	0	0	0	0	0	0	0	0	0	6.38		5.8	93.4	1.03	4.99
627	1	48	1	0	1	167	101	150	78		36.215	1	0	0	0	0	1	0	0	0	1	1	1	1	0	0	0	0	0	0	0	0	0	0	0	0	0	0	0	0	0	0	0	4.85		5.4	115	1.73	4.1
628	1	48	1	0	1	155	67.5	144	90		28.0957	1	0	0	0	0	0	0	0	0	0	0	0	0	0	0	0	1	0	0	0	0	0	1	0	0	0	0	0	0	0	0	0	6.8		6.7	180.7	1.44	4.87
629	1	63	1	0	1	180	72.5	140	70		22.3765	1	0	0	0	0	0	1	1	0	0	1	0	0	0	0	0	0	0	0	0	0	0	1	0	0	1	0	0	0	0	0	0	6.35		6.4	231	0.88	4.26
630	1	44	1	0	1	178	87	130	80		27.4587	1	1	0	0	0	1	0	0	0	0	1	0	0	0	0	0	0	0	0	0	0	0	1	0	0	0	0	0	0	0	0	0	13.4		9.5	327.9	2.15	3.54
631	1	65	0	0	1	165	65	142	88		23.8751	1	1	1	0	0	1	0	0	1	0	0	0	0	1	0	0	0	0	0	0	0	0	1	0	0	1	0	0	0	0	0	1	12.2	25.61	9.8	255.5	1.08	4.49
632	1	65	0	0	1	163	63	130	70	65	23.7118	1	0	0	0	0	0	0	0	0	1	1	1	0	0	0	0	0	0	0	1	0	0	0	0	0	0	0	0	0	0	0	0	9.19		7.7	167.6	1.65	5.47
633	1	51	0	0	1	160	63	132	80	96	24.6094	1	1	1	0	0	0	0	1	0	0	1	0	0	0	0	0	0	1	0	1	0	0	1	0	0	0	0	0	0	0	0	0	4.29		4.3	89.6	1.35	6.17
634	1	80	0	0	1		66	130	70			1	0	1	0	0	0	0	0	0	0	0	0	1	1	0	0	0	1	0	0	0	0	0	0	0	0	0	0	0	0	0	0	9.63		8.1		1.87	2.6
635	1	65	0	0	1		56	140	80			1	0	1	0	0	0	0	0	0	0	0	0	0	1	0	0	0	0	0	0	0	0	0	0	0	0	0	0	0	0	0	0	21.5		10.2	350.7	2.21	3.93
636	1	53	1	0	1	172	68	140	70		22.9854	1	0	1	1	1	0	0	0	0	0	1	0	0	0	0	0	0	0	0	0	0	0	0	0	0	0	0	0	0	0	0	0	6.88		8.4	128.6	2.07	5.36
637	1	55	0	0	1	159	65.2	144	80		25.7901	1	0	0	1	0	1	0	0	0	1	0	0	0	0	0	0	0	0	0	0	0	0	0	0	0	0	0	0	0	0	0	0	9.21		9.1		4.21	4.64
638	1	40	1	0	1		76	150	88			1	0	1	0	0	0	0	0	0	0	1	0	0	0	0	0	1	0	1	0	0	0	0	0	0	0	0	0	0	0	0	0	5.8		7.8		0.93	3.91
639	1	51	1	0	1	168	62	158	99		21.9671	0	0	0	0	0	0	0	0	0	0	0	0	0	0	0	0	0	0	0	0	0	0	0	0	0	0	0	0	0	0	0	0	11.5		8.3	401.1	1.73	4.01
640	1	47	1	0	1		57	138	79			1	0	1	0	0	0	0	0	0	0	1	0	0	0	0	0	0	0	1	0	0	0	0	0	0	0	0	0	0	0	0	0	6.03	21.36	8.5	145	0.73	3.07
641	1	76	1	0	1			138	76			1	1	1	0	0	0	0	0	0	0	1	0	0	1	1	1	0	0	0	0	0	0	0	0	0	0	0	0	0	0	0	0	8.08		7.3		0.89
642	1	68	1	0	1		60.2	120	80			1	0	0	0	0	0	0	0	0	0	0	0	0	0	0	0	0	0	0	0	0	0	0	0	0	0	0	0	0	0	0	0	3.62	12.14	10.2	303	1.95	5.33
643	1	57	0	0	1	155	58	210	80		24.1415	1	0	0	0	0	0	0	0	0	0	1	0	0	0	0	0	0	0	0	1	0	0	0	0	0	0	0	0	0	0	0	0	5.13		6.9	199.2	1.3	4.98
644	1	52	1	0	1	176	74	133	84		23.8895	0	0	0	0	0	1	0	0	0	0	0	0	0	0	0	0	0	0	1	0	0	0	1	0	0	0	0	0	0	0	0	0	6.17		8.8		2.6	5.17
645	1	57	0	0	1		69.5	120	80			1	0	1	0	0	1	0	0	0	0	0	0	0	0	0	0	0	0	1	0	1	0	1	0	0	0	0	0	0	0	0	0	6.92	12.01	8.9	292.8	2.03	4.65
646	1	53	1	0	1	183	83	120	80		24.7843	1	0	0	0	0	0	0	0	0	0	0	0	0	0	0	0	0	0	0	0	0	0	0	0	0	0	0	0	0	0	0	0	9.87		7	279	1.1	3.91
647	1	52	1	0	1		70	100	66			0	0	0	0	0	0	0	0	0	0	0	0	0	0	0	0	0	0	0	0	0	0	0	0	0	0	0	0	0	0	0	0	6.59		7.3	264.6	1.38	4.27
648	1	62	1	0	1	175	71.4	160	80	68	23.3143	1	0	0	0	0	0	0	0	0	0	1	0	0	0	0	0	0	0	0	1	0	0	0	0	0	0	0	0	0	0	0	0	7.94		4.5	146.4	1.31	4.21
649	1	81	1	0	1	179	86.5	160	72		26.9967	1	0	0	0	0	1	0	1	0	0	1	0	0	0	0	0	1	0	0	0	0	0	1	0	0	0	0	0	0	0	0	0	3.63	16.16	7.5	212.9	1.38	4.06
650	1	60	1	0	1	166	76	170	80		27.5802	1	0	1	0	0	1	0	0	0	0	1	0	0	0	0	0	0	0	0	0	0	0	1	0	0	0	0	0	0	0	0	0	9.58		7.5	310.6	0.77	2.62
651	1	44	1	0	1	170	78	166	84		26.9896	1	0	0	0	0	0	0	0	0	1	1	0	0	0	0	0	0	0	0	0	0	0	0	0	0	0	0	0	0	0	0	0	8.64		5.9	140.2	5.73	4.87
652	1	56	1	0	1	173	80.5	140	90		26.897	1	0	1	0	0	0	0	0	0	0	0	0	0	0	0	0	0	0	1	0	0	0	0	0	0	0	0	0	0	0	0	0	6.21	17.27	9.8	377.1	0.97	4.2
653	1	60	0	0	1	151	59	150	90		25.8761	1	0	0	0	0	0	0	0	0	0	1	0	0	0	0	0	0	0	0	0	0	0	0	0	0	0	0	0	0	0	0	0	9.89		7.4		2.78	5.54
654	1	61	1	0	1	174	77	151	98		25.4327	1	0	0	0	1	1	0	0	0	0	0	0	0	0	0	0	0	0	1	0	0	0	1	0	0	0	0	0	0	0	0	0	7.1	18.63	7.5	218	1.89	3.32
655	1	45	0	0	1	163	71	118	76		26.7229	1	0	1	0	0	1	0	0	0	0	1	0	0	0	0	0	0	0	1	0	0	0	1	0	0	0	0	0	0	0	0	0	5.48		8		3.39	3.6
656	1	51	1	0	1		89.2	125	90			1	0	0	0	0	1	0	0	0	0	1	0	0	0	0	0	0	0	0	0	0	0	1	0	0	0	0	0	0	0	0	0	12		11.6		3.14	4.08
657	1	46	1	0	1	174	92	130	80		30.3871	1	0	0	0	0	1	0	0	0	1	1	0	0	0	0	0	0	0	0	0	0	0	0	0	0	0	0	0	0	0	0	0	6.72	14.68	7.2	159.3	0.66	4.8
658	1	55	1	0	1	178	85.6	168	93		27.0168	1	0	0	0	0	1	0	0	0	1	1	0	0	0	0	0	0	1	0	0	0	0	0	0	0	0	0	0	0	0	0	0	5.24		9.3	133.4	2.54	7.84
659	1	48	1	0	1	170	76	110	60		26.2976	0	1	0	0	0	0	0	0	0	0	1	1	0	0	0	0	0	0	0	1	0	0	0	0	0	0	0	0	0	0	0	0	7.76		8.4		2.05	3.55
660	1	45	1	0	1	175	72	136	76		23.5102	0	0	0	0	0	0	0	0	0	0	0	0	0	0	0	0	0	0	0	0	0	0	0	0	0	0	0	0	0	0	0	0	4.06		7.3	147.2	1.34	6.29
661	1	60	0	0	1	158	58	170	90		23.2335	1	0	0	0	0	0	0	0	0	0	1	1	0	0	0	1	0	0	0	0	0	0	0	0	0	0	0	0	0	0	0	0	6.18		5.6	185	1.02	5.2
662	1	60	1	0	1		73.5	150	100			1	1	1	0	0	0	0	0	0	0	0	0	0	1	0	0	0	0	0	0	0	0	0	0	0	0	0	0	0	0	0	0	8.28	12.38	7	194.6	2.06	3.1
663	1	55	0	0	1	157	68.5	140	80		27.7902	1	1	1	0	0	1	0	0	0	0	0	0	0	0	0	0	0	0	1	0	0	0	1	0	0	0	0	0	0	0	0	0	15.2	13.33	12.3	346.9	2.95	5.56
664	1	56	0	1	1	159	86	137	72		34.0176	0	0	0	0	0	1	0	0	0	0	1	0	0	0	0	0	0	0	1	0	0	0	1	0	0	0	0	0	0	0	0	0	9.83	18.24	7.9		4.08	6.42
665	1	51	1	0	1	171	91	125	68		31.1207	1	0	0	1	0	0	0	0	0	0	0	0	0	0	0	0	0	1	0	0	0	0	1	0	0	0	0	0	0	0	0	0	12.5		11.8	195.7	1.29	4.58
666	1	48	0	0	1	160	55	120	80		21.4844	1	0	1	0	0	0	0	0	0	0	1	0	0	0	0	0	0	0	0	0	0	0	1	0	0	0	0	0	0	0	0	0	3.92		6.7	91.3	2.43	3.19
667	1	67	1	0	1	181	85	150	80		25.9455	1	0	1	1	0	0	0	0	0	0	1	0	0	0	0	0	0	0	1	0	0	0	0	0	0	0	0	0	0	0	0	0	5.72		11.8	291.5	0.72	5.12
668	1	74	0	0	1	154	71	106	60		29.9376	1	1	1	0	0	0	0	0	0	0	0	0	0	0	0	0	0	0	0	0	0	0	1	0	0	0	0	0	0	0	0	0	4.46	12.07	6.4	184.1	1.07	3.72
669	1	45	1	0	1	170	75.2	180	100		26.0208	1	0	1	0	0	0	0	0	0	0	1	0	0	0	0	0	0	0	0	1	0	0	1	0	0	0	0	0	0	0	0	0	6.28		6	102.6	3.18	8.52
670	1	51	0	0	1	156	56.2	114	76		23.0934	0	0	0	0	0	0	0	0	0	0	0	0	0	0	0	0	0	0	0	0	0	0	1	0	0	0	0	0	0	0	0	0	6.31		8.6		0.8	4.62
671	1	67	0	0	1	162	58	138	64		22.1003	1	0	1	0	0	0	0	0	0	0	1	0	1	0	0	0	0	0	0	0	0	0	1	0	0	0	0	0	0	0	0	0	9.43	5.59	8		1.27	5.58
672	1	66	1	0	1		70.8	148	84			1	0	0	0	0	0	0	0	0	0	1	0	0	0	0	0	0	0	0	0	0	0	0	0	0	0	0	0	0	0	0	0	8.14		7.1		0.9	3.64
673	1	78	0	0	1		71.9	125	53			1	0	1	1	0	0	0	0	0	0	0	0	0	1	0	0	0	0	0	0	0	0	0	0	0	0	0	0	0	0	0	0	8.84	15.11	7.5	197.3	1.27	4.68
674	1	61	0	0	1	144	54	240	120		26.0417	1	0	0	0	0	0	0	0	0	0	1	0	0	0	0	0	0	0	0	0	0	0	0	0	0	0	0	0	0	0	0	0	9.61		6.1	69.2	2.34	8.27
675	1	62	1	0	1			130	80			1	0	0	0	0	0	0	0	0	0	0	0	0	0	0	0	0	0	0	0	0	0	0	0	0	0	0	0	0	1	0	0	11.2		7.5
676	1	49	0	0	1	168	64.5	150	90	78	22.8529	1	0	1	0	0	0	0	0	0	0	1	0	0	1	0	0	0	1	0	1	0	0	0	0	0	0	0	0	0	0	0	0	6.91		8	144.5	2.85	8.09
677	1	47	1	0	1	172	68	158	97		22.9854	1	0	0	0	0	0	0	1	0	0	1	1	0	0	0	0	0	0	0	1	0	0	0	0	0	0	0	0	0	0	0	0	9.66		6	93.7	3.4	5.59
678	1	45	0	0	1	156	71	113	68		29.1749	1	1	0	0	0	0	0	0	0	0	1	0	0	0	0	0	0	0	0	0	0	0	1	0	0	0	0	1	0	0	0	0	4.68		8.2	98	2.81	5.38
679	1	46	1	0	1	176	96	142	90		30.9917	1	0	1	0	0	1	0	1	0	0	1	0	0	0	0	0	0	0	1	0	0	0	0	0	0	0	0	0	0	0	0	0	12.8		9.9		3.33	4.99
680	1	58	1	1	1	174	86	149	77		28.4053	1	1	1	0	0	1	0	1	0	0	1	0	0	0	0	1	0	0	0	1	0	0	1	0	0	0	0	0	0	0	0	0	4.97		6.3	172.3	2.3	3.59
681	1	55	1	0	1	170	64	150	78		22.1453	1	0	0	0	0	0	0	0	0	0	1	1	0	1	0	0	0	1	0	1	0	0	1	0	0	0	0	0	0	0	0	0	5.7		5.5	117.1	1.8	3.18
682	1	73	0	0	1	168	70	176	79		24.8016	1	0	1	0	0	0	0	0	0	0	1	1	0	1	0	0	0	0	0	1	0	0	0	0	0	0	0	0	0	0	0	0	6.68		7.4	179	0.7	4.47
683	1	76	1	0	1	165	56	140	60	69	20.5693	1	0	1	0	0	0	0	0	0	1	1	1	0	1	1	0	0	1	0	1	1	0	0	0	0	0	0	0	0	0	0	0	10.3		6.1	169	2.19	5.39
684	1	60	1	0	1	163	66	142	80		24.841	1	1	1	0	0	0	0	0	0	0	1	0	0	0	0	0	0	0	0	0	0	0	0	0	0	0	0	0	0	0	0	0	11	18.07	10.9	272.4	2.59	3.43
685	1	43	1	1	1		66.3	120	80			0	0	0	0	0	0	0	0	0	0	1	0	0	0	0	0	0	1	0	1	1	0	0	0	0	0	0	0	0	0	0	0	12.6		5.9	207.5	1.24	3.32
686	1	52	1	1	1	170	81	120	70		28.0277	0	0	0	0	0	0	0	0	0	0	1	0	0	0	0	0	0	0	0	0	0	0	1	0	0	0	0	0	0	0	0	0	12.5	16.17	7.3	223.2	2.9	3.89
687	1	52	0	0	1	154	50	173	83		21.0828	1	0	1	0	0	0	0	0	0	1	1	1	0	0	0	1	0	0	1	0	0	0	1	0	0	0	0	0	0	0	0	0	15.2		9.7	120	1.2	3.06
688	1	75	0	0	1	162	65	150	90		24.7676	1	0	0	1	0	0	0	0	0	0	1	0	0	0	0	0	0	0	0	0	0	0	0	0	0	0	0	1	0	0	0	0	8.71		10.5		6.46	5.67
689	1	57	0		1	157	77.5	136	91		31.4414	1	1	0	0	0	1	0	1	0	0	1	0	0	0	0	0	0	0	0	0	0	0	1	0	0	0	0	1	0	0	0	0	10.3	17.01	7.3	164.6	1.81	3.9
690	1	52	1	0	1	172	74	110	82		25.0135	0	0	0	0	0	1	0	0	0	0	0	0	0	0	0	0	0	0	0	0	0	0	0	0	0	0	0	0	0	0	0	0	8.27	12.94	8.1	294.1	2.93	3.84
691	1	29	1	0	0		89.5	162	106			0	0	0	0	0	1	0	0	0	0	0	0	0	0	0	0	0	1	0	0	0	0	0	0	0	0	0	0	0	0	0	0	8.77	8.52	8.1	316	2.9	4.61
692	1	67	0	0	1	154	70	130	80		29.5159	0	0	0	0	0	0	0	0	0	0	0	0	0	0	0	0	0	0	0	0	0	0	0	0	0	0	0	0	0	0	0	0	3.1		7.3	205.9	1.16	5.78
693	1	83	1	0	1	158	58	134	66		23.2335	0	0	1	0	0	0	0	1	0	0	0	0	0	0	0	0	0	0	1	0	0	0	1	0	0	0	0	0	0	0	0	0	8.81		8.8	267.4	0.85	4.92
694	1	66	0	0	1	153	47	125	78		20.0777	0	0	0	0	0	0	0	0	0	0	1	0	0	0	0	0	0	0	0	0	0	0	0	0	0	0	0	0	0	0	0	0	7.86		11	391.1	1.13	4.77
695	1	78	0	0	1	160	80	186	69		31.25	1	1	1	0	0	0	0	0	0	0	1	1	0	1	0	0	0	0	0	1	0	0	1	0	0	0	0	0	0	0	0	0	8.4		6.2	238.7	0.77	3.65
696	1	57	1	0	1	177	90.5	116	94		28.887	1	0	1	0	0	1	0	0	0	0	1	0	0	0	0	0	0	1	0	0	0	0	1	0	0	0	0	0	0	0	0	0	8.55	22.08	8.2	214.1	1.09	4.78
697	1	49	0	0	1	160	68	158	80		26.5625	1	0	0	0	0	0	0	0	0	0	1	0	0	0	0	0	0	0	0	0	0	0	0	1	0	0	0	0	0	0	0	0	14.9	14.79	10.7	249.6	2.06	4.02
698	1	34	1	0	1		98	160	100			1	0	0	0	0	0	0	0	0	0	1	0	0	0	0	0	0	0	0	0	0	0	1	0	0	0	0	0	0	0	0	0	7.43	12.5	6.3	241.4	1.67	4.34
699	1	50	1	1	1	180	66	153	91		20.3704	1	0	0	0	0	0	0	1	0	0	1	0	0	0	0	0	0	0	0	1	0	0	1	0	0	0	0	0	0	0	0	0	12.7		5.8	163.3	2.43	3.35
700	1	49	1	0	1		63.6	177	90			1	0	0	0	0	0	0	0	0	0	1	0	0	0	0	0	0	0	0	0	0	0	0	0	0	0	0	0	0	0	0	0	7.18		7		2.04	4.89
701	1	44	1	0	1	177	93	157	105		29.685	1	0	1	0	0	1	0	0	0	0	1	0	0	0	0	0	0	1	0	0	0	0	1	0	0	0	0	0	0	0	0	0	14.4	8.62	11.7		2.57	3.27
702	1	50	0	0	1	159	65.5	130	74		25.9088	0	0	0	0	0	0	0	0	0	0	0	0	0	0	0	0	0	0	0	0	0	0	0	0	0	0	0	0	0	0	0	0	6	5.4	8.7	305.3	0.75	3.3
703	1	56	1	0	1	172	86	130	70		29.0698	1	0	1	0	0	1	0	0	0	1	0	0	0	0	0	0	0	0	1	0	0	0	0	0	0	0	0	0	0	0	0	0	4.8	16.14	6.4	226.1	1.01	3.96
704	1	71	1	0	1	172	82	130	80		27.7177	0	0	1	0	0	1	0	0	0	0	0	0	0	0	0	0	0	0	1	0	0	0	1	0	0	0	0	0	0	0	0	0	7.73		9.7	309.1	3	5.58
705	1	61	1	0	1	173	100.2	147	64		33.4792	1	0	1	0	0	0	0	0	0	0	1	0	0	1	0	0	1	0	0	0	0	0	0	0	0	0	0	0	0	0	0	0	9.69		9.9	268.8	1.29	3.46
706	1	58	1	0	1			148	84			1	0	1	0	1	0	0	0	0	0	1	0	0	0	0	0	0	0	0	1	0	0	0	0	0	0	0	0	0	0	0	0	11		9	281.5	1.76	3.91
707	1	58	0	0	1	160	57	125	66		22.2656	0	0	0	0	0	0	0	0	0	0	0	0	0	0	0	0	0	0	0	0	0	0	0	0	0	0	0	0	0	0	0	0	8.78	15.04	7.4	224.2	1.42	4.25
708	1	61	1	0	1	174	77.5	130	70		25.5978	0	0	0	0	0	0	0	0	0	0	0	0	0	0	0	0	0	0	0	0	0	0	0	0	0	0	0	0	0	0	0	0	8.09		7.5	229.6	1.16	4.64
709	1	82	1	0	1		68.5	150	70			0	0	1	0	0	0	0	0	0	0	1	0	0	1	0	0	0	1	0	0	0	0	1	0	0	0	0	0	0	0	0	0	11.4		7.9	259.2	1.6	2.86
710	1	55	1	0	1	180	72	160	80		22.2222	1	0	1	0	0	0	1	0	0	1	1	0	0	1	0	0	0	0	1	1	0	0	0	0	0	0	0	0	0	0	0	0	7.01		7.6	248.5	1.34	6.73
711	1	62	0	0	1	153	55	160	80		23.4952	1	0	1	0	0	0	0	0	0	0	1	0	0	1	1	1	0	0	0	0	0	0	0	0	0	0	0	0	0	0	0	0	15.8		10.2		3.34	4.04
712	1	45	0	1	1	159	71	132	72		28.0843	1	0	0	0	0	0	0	0	0	0	1	0	0	0	0	0	0	0	0	1	0	0	1	0	0	0	0	0	0	0	0	0	9.18		7.5	57.5	0.95	7.96
713	1	44	1	0	1	183	98	142	110		29.2633	1	0	1	0	0	1	0	0	0	0	1	0	1	1	0	0	0	0	0	0	0	0	0	0	0	0	0	0	0	0	0	0	5.75		8.6	214.2	6.72	6.63
714	1	57	0	0	1	160	78	115	75		30.4688	1	0	1	0	0	1	0	0	0	0	1	0	0	1	0	0	0	0	0	0	0	0	1	0	0	0	0	0	0	0	0	0	8.5		8.6	245.8	2.06	4.99
715	1	67	1	0	1			145	69			1	0	1	0	0	0	0	0	0	0	1	0	0	1	0	0	0	0	0	0	0	0	1	0	0	0	0	0	0	0	0	0	6.48		7.1		1.38	4.03
716	1	65	0	0	1		81	116	66			1	1	1	0	0	1	0	0	0	0	0	0	0	1	0	0	0	0	0	0	0	0	0	0	0	0	0	0	0	0	0	0	12.6		9.3		1.82	3.92
717	1	63	1	0	1	172	83	167	83		28.0557	1	0	0	0	0	0	0	0	0	0	0	0	0	0	0	0	0	0	0	0	0	0	0	0	0	0	0	0	0	0	0	0	4.33		6.1	162.1	1.33	3.87
718	1	59	0	0	1	161	75	138	80		28.9341	1	1	0	1	0	1	0	0	0	0	0	0	0	0	0	0	0	0	0	0	0	0	1	0	0	0	0	0	0	0	0	0	6.14		7.1		2.45	5.03
719	1	75	0	0	1			184	76			1	0	1	0	0	0	0	0	0	0	1	1	0	1	0	0	0	1	0	1	0	0	1	0	0	0	0	0	0	0	0	0	7.93		4.5		1.64	3.33
720	1	65	0	0	1	154	57	117	69		24.0344	1	1	1	0	0	1	0	0	0	0	0	0	0	1	0	0	0	0	1	0	0	0	0	0	0	0	0	0	0	0	0	0	13.8	15.13	12		5.35	5.99
721	1	47	1	0	1	181	113	190	95		34.4922	1	0	0	0	0	0	0	0	0	0	1	0	0	0	0	0	0	0	0	1	0	0	0	0	0	0	0	0	0	0	0	0	4.63		4.4	78.7	2.82	5.14
722	1	45	0	0	1	161	58.6	115	80		22.6072	1	1	1	0	0	0	0	1	0	0	1	0	0	0	0	0	0	1	1	1	0	0	0	0	0	0	0	0	0	0	0	0	4.72		6.7	55	1.71	6.85
723	1	59	1	0	1		77.6	170	90			1	1	0	0	0	0	0	0	0	0	1	0	0	0	0	0	0	0	0	1	0	0	0	0	0	0	0	0	0	0	0	0	3.43		6.6	203.3	0.62	3.18
724	1	66	0	0	1		67.4	180	74			1	0	1	0	0	1	0	0	0	0	0	0	0	0	0	0	0	0	1	0	0	0	1	0	0	0	0	0	0	0	0	0	10.9	18.14	10.7		2.87	4.66
725	1	53	0	0	1	160	62	151	77		24.2188	1	0	1	0	0	0	0	0	0	1	0	0	0	0	0	0	0	0	1	0	0	1	0	0	0	0	0	0	0	0	0	0	4.74		11.3	216.8	1	3.51
726	1	54	1	0	1	168	70	138	88		24.8016	1	0	1	0	0	0	0	0	0	0	0	0	0	1	1	1	0	0	0	0	0	0	0	0	0	0	0	0	0	0	0	0	4.42		7.7		0.75	3.29
727	1	65	1	0	1	170	77	150	80		26.6436	1	1	1	1	0	0	0	1	0	0	1	0	0	0	0	0	0	0	0	0	0	0	1	0	0	0	0	0	0	0	0	0	16.1		6.5	85	3.24	7.46
728	1	54	1	0	1	170	78	204	120		26.9896	1	0	0	0	0	0	0	0	0	0	1	0	0	0	0	1	0	0	0	0	0	0	0	0	0	0	0	0	0	0	0	0	10.9		8.8	148.1	6.49	6.85
729	1	52	0	0	1		94.7	164	92			1	0	1	0	0	0	0	0	0	0	1	0	1	1	0	0	0	0	1	0	0	0	0	0	0	0	0	0	0	0	0	0	6.62		8.5		1.67	4.12
730	1	54	0	0	1			144	83			1	0	1	0	0	0	0	0	0	0	1	0	0	0	0	0	0	0	1	0	0	0	1	0	0	0	0	0	0	0	0	0	6.83		5.2	145	2.34	5.65
731	1	58	1	0	1	176	71	135	75		22.921	1	0	1	0	1	0	0	0	0	0	1	1	0	0	0	0	0	0	0	1	0	0	1	0	0	0	0	0	0	0	0	0	6.16		4.4	127.2	2.36	6.59
732	1	58	0	0	1	146	69	181	82		32.3701	1	0	1	0	0	0	0	0	0	0	1	0	0	1	0	1	0	0	0	0	0	0	1	0	0	0	0	0	0	0	0	0	6.57		8.4		1.83	4.54
733	1	51	1	0	1	169	75	135	70		26.2596	1	0	0	1	0	0	0	1	0	1	1	0	0	0	0	0	0	0	0	0	0	0	1	0	0	0	0	0	0	0	0	0	14.9		8.5	312.8	1.09	4.19
734	1	43	1	0	1	173	109	174	100		36.4195	1	0	0	0	0	1	0	0	0	0	1	0	0	0	0	0	0	0	0	0	0	0	0	0	0	0	0	0	0	0	0	0	11		8.1	125.8	1.57	6.11
735	1	63	1	0	1	170	82	160	80		28.3737	1	0	1	0	0	1	0	0	1	0	1	0	0	1	0	0	0	1	0	1	0	0	1	1	0	0	0	0	0	0	0	0	12.4	10.23	7.2	109	2.35	3.67
736	1	44	1	0	1	169	101	138	80		35.3629	1	0	0	0	0	0	0	0	0	0	1	0	0	0	0	0	0	0	0	0	0	0	0	0	0	0	0	0	0	0	0	0	6.58	8.09	6.3	141.8	5.48	5.25
737	1	57	0	0	1		87	154	102			1	0	0	0	0	0	0	0	0	0	1	1	0	0	0	1	1	0	0	0	0	0	0	0	0	0	0	0	0	0	0	0	5.24		7.5		0.86	3.02
738	1	53	1	0	1	176	81	136	86		26.1493	1	1	0	0	0	1	0	0	0	0	0	0	0	0	0	1	0	1	0	0	0	0	0	0	0	0	0	0	0	0	0	1	9.99		8.8	321.8	4.53	7.07
739	1	51	1	0	1	170	65	122	72		22.4913	0	0	0	0	0	0	0	0	0	0	0	0	0	0	0	0	0	0	0	0	0	0	0	0	0	0	0	0	0	0	0	0	4.72		6.3	178	1.03	4.35
740	1	28	0	0	1	165	80	190	120		29.3848	1	0	0	0	0	0	0	1	0	0	1	0	0	0	0	0	0	1	0	0	0	0	1	0	0	0	0	0	0	0	0	0	11.8		5.3	174	3.05	6.43
741	1	63	0	0	1	160	65	136	80		25.3906	1	0	1	0	0	1	0	1	0	1	0	0	0	0	0	0	0	0	0	0	0	0	1	0	0	0	0	0	0	0	0	0	10.3		8.7		0.98	3.04
742	1	38	1	0	1	170	68	174	76		23.5294	0	0	0	0	0	0	0	0	0	0	1	0	0	0	0	0	0	0	0	0	0	0	0	0	0	0	0	0	0	0	0	0	10.2		8.8	300.2	1.9	4.8
743	1	50	1	0	1	178	88	130	100		27.7743	1	0	1	0	0	0	0	0	0	0	0	0	0	1	0	0	0	0	0	0	0	0	0	0	0	0	0	0	0	0	0	0	5.97		5.9	203.8	3.31	6.79
744	1	47	1	0	1	167	65	200	100		23.3067	1	0	0	0	0	0	0	0	0	0	1	1	0	0	1	0	0	0	0	1	0	0	1	0	0	0	0	0	0	0	0	0	16.6		7.2	98.8	1.51	6.89
745	1	59	1	0	1	173	94	164	102		31.4077	1	0	0	0	0	1	0	0	0	0	0	0	0	0	0	0	0	0	0	0	0	0	0	0	0	0	0	0	0	0	0	0	11.9		9.1		1.29	3.78
746	1	40	1	0	0	170	80	160	100		27.6817	0	0	0	0	0	0	0	0	0	0	1	0	0	0	0	0	0	0	0	0	0	0	0	0	0	0	0	0	0	0	0	0	15.3		8.3	198.5	5.43	5.73
747	1	56	1	0	1	158	83	145	80		33.2479	1	0	0	0	0	0	0	1	0	0	1	0	0	0	0	0	0	0	0	0	0	0	1	0	0	0	0	0	0	0	0	0	4.4		6.7		1.01	3.88
748	1	49	1	0	1	171	74	122	76		25.3069	0	1	1	0	0	1	0	0	0	1	1	0	0	0	0	0	0	0	0	0	0	0	0	0	0	0	0	0	0	0	0	1	7.07	19.58	8.2	231.1	0.93	4.05
749	1	64	0	0	1		68	120	83			1	0	1	0	0	0	0	0	0	0	1	0	0	1	0	1	0	0	0	0	0	0	0	0	0	0	0	0	0	0	0	0	12.1		9.9		3.06	4.68
750	1	66	0	0	1		67	140	78			0	0	0	0	0	0	0	0	0	1	0	0	0	0	0	0	0	0	0	0	0	0	0	0	0	0	0	0	0	0	0	0	5.18		6.1		1.64	3.59
751	1	76	0	1	1	160	66	128	71		25.7812	0	0	0	0	0	0	0	0	0	0	0	0	0	0	0	0	0	0	1	0	0	0	1	0	0	1	0	0	0	0	0	1	10.7	16.06	7.3	272.4	1.93	4.54
752	1	56	1	0	1	163	68	150	90		25.5937	0	0	1	0	0	0	0	0	0	0	1	0	0	0	0	0	0	0	1	0	0	0	0	0	0	0	0	0	0	0	0	0	6.82		7.4		1.49	4.35
753	1	80	0	0	0	156	51	149	79		20.9566	1	1	1	0	0	0	0	0	0	0	1	0	0	1	1	0	0	0	0	0	0	0	1	0	0	0	0	0	0	0	0	0	5.48		9.7	373	4.25	5.74
754	1	55	1	0	1	167	75	120	68		26.8923	0	0	0	0	0	0	0	0	0	0	1	0	0	0	0	0	0	0	0	0	0	0	1	0	0	0	0	0	0	0	0	0	3.86		6.4	214.1	1.16	4.75
755	1	28	0	0	1	171	72	120	80		24.623	0	1	0	0	0	1	0	0	0	0	1	0	0	0	0	0	0	0	0	0	0	1	1	0	0	0	0	0	0	0	0	0	14		11		8.31	5.9
756	1	79	1	0	1	168	70	120	80		24.8016	1	0	0	0	0	0	0	0	0	0	1	0	1	0	0	0	0	1	0	1	0	0	1	0	0	0	0	0	0	0	0	1	11.9	7.16	8.5	262.3	1.37	5.14
757	1	60	1	0	1	178	81	188	90		25.565	1	1	1	1	1	1	0	0	0	0	1	0	0	1	0	0	0	0	0	1	0	0	0	0	0	0	0	0	0	0	0	0	17.6		9.7		2.49	5.74
758	1	52	0	0	1	162	61	134	83		23.2434	1	0	0	0	0	0	0	0	0	0	1	0	0	0	0	0	0	1	0	0	0	0	1	0	0	0	0	0	0	0	0	0	3.41		9.6	316	1.13	5.43
759	1	40	1	0	1	178	92.5	160	100		29.1945	1	0	0	0	0	0	0	1	0	0	1	1	0	0	0	0	0	1	0	0	0	0	0	0	0	0	0	0	0	0	0	0	5.07		10.2	84.8	4.64	4.76
760	1	69	1	0	1	170	88	130	70		30.4498	1	0	0	0	0	0	0	0	0	0	1	0	0	0	0	0	0	0	0	0	0	0	0	0	0	0	0	0	0	0	0	0	6.93		8.3		3.44	4.12
761	1	60	0	0	1	166	77	112	59		27.9431	0	0	0	0	0	0	0	0	0	0	0	0	0	0	0	0	0	0	0	0	0	0	0	0	0	0	0	0	0	0	0	0	5.19		9.9		1.59	6.2
762	1	63	0	0	1	152	55	180	114		23.8054	1	0	1	0	0	0	0	0	0	0	0	0	0	1	0	0	1	0	0	0	0	0	0	0	0	0	0	0	0	0	0	0	8.8		8.5	237.3	2.46	5.2
763	1	52	1	0	1	165	66	165	80	80	24.2424	1	1	0	0	0	0	0	0	0	0	1	0	0	0	0	0	0	1	0	0	0	0	0	0	0	0	0	0	0	0	0	0	4.99		5	62.9	2.34	6.75
764	1	45	0	0	1	164	67.3	150	90		25.0223	1	0	1	0	0	0	0	0	0	0	1	0	0	0	0	0	0	1	1	0	0	0	1	0	0	0	0	0	0	0	0	0	7		7.7		0.85	3.33
765	1	72	0	0	1	145	46	180	90		21.8787	1	1	1	0	1	0	0	1	0	0	1	0	0	1	0	1	0	0	1	0	0	0	0	0	0	0	0	0	0	0	0	0	14.8		10		1.37	5.44
766	1	55	1	1	1	168	92	140	100		32.5964	1	0	1	0	0	1	0	0	0	1	0	0	0	1	0	0	0	0	0	0	0	0	1	0	0	0	0	0	0	0	0	0	16.7	13.87	8.3	265.1	1.42	1.99
767	1	55	0	0	1	161	64.6	140	80		24.9219	1	0	1	0	0	1	0	0	0	0	1	0	0	0	0	0	0	0	0	0	0	0	1	0	0	0	0	0	0	0	0	1	6.04	11.04	6.1	164	1.54	3.54
768	1	57	1	0	1	171	79	122	80		27.0169	0	0	0	0	0	1	0	0	0	1	0	0	0	0	0	0	0	0	0	0	0	0	1	0	0	0	0	0	0	0	0	0	9.15		6.4		1.2	4.05
769	1	54	0	0	1	167	65	130	74		23.3067	1	0	0	0	0	0	0	0	0	0	0	0	0	0	0	0	0	0	0	0	0	0	0	0	0	0	0	0	0	0	0	0	4.08		6.5	194.4	0.78	3.06
770	1	49	1	0	1		62.9	153	84			1	0	1	0	0	0	0	0	0	0	1	0	0	1	1	0	0	0	0	0	0	0	0	0	0	0	0	0	0	0	0	0	5.76		6.9		2.35	3.99
771	1	61	1	0	1	182	83	122	76		25.0574	0	0	0	0	0	0	0	0	0	0	1	0	0	0	0	0	0	0	0	0	0	0	0	0	0	0	0	0	0	0	0	0	5.01	13.11	6.4		1.13	3.73
772	1	51	1	1	1			130	80			1	0	0	0	0	1	0	1	0	0	0	0	0	0	0	0	0	0	0	0	0	0	0	0	0	0	0	0	0	0	0	0	8.67		8.4		2.89	4.31
773	1	77	1	0	1	167	80	200	102		28.6851	1	0	0	1	0	1	0	0	0	0	1	0	0	0	0	0	0	0	0	0	0	0	0	1	0	0	0	0	0	0	0	1	18	27.89	9.3	354.4	3.63	7.08
774	1	73	1	0	1	169	70	140	78		24.5089	0	0	1	0	0	0	0	0	0	0	1	0	0	0	0	0	0	0	1	0	0	0	1	0	0	0	0	0	0	0	0	0	5.78	15.83	8.2	246.3	0.86	5.11
775	1	47	1	0	1		89	154	96			1	0	1	0	0	0	0	0	0	0	0	0	0	1	0	0	0	0	0	0	0	0	0	0	0	0	0	0	0	0	0	1	9.18		8.1	256.3	0.95	3.22
776	1	65	1	0	1	169	76	150	84		26.6097	1	1	1	0	1	0	0	0	0	0	1	0	0	0	0	0	0	0	1	0	0	0	0	0	0	0	0	0	0	0	0	0	22.2		10.4	336.7	8.32	8.48
777	1	44	1	0	1	181	83	152	87		25.335	0	0	0	0	0	0	0	0	0	0	1	0	0	0	0	0	0	0	0	1	0	0	0	0	0	0	0	0	0	0	0	0	13.5		6.9	128	0.95	4.82
778	1	70	1	0	1	172	90	132	70		30.4218	1	0	0	0	0	1	0	0	0	0	1	0	0	0	0	0	0	0	0	0	0	0	0	0	0	0	0	0	0	0	0	0	10.6		9.7		1.55	4.89
779	1	63	1	0	1			130	85			0	0	0	0	0	0	0	0	0	1	1	0	0	0	0	0	0	0	0	0	0	0	1	0	0	0	0	0	0	0	0	0	8.8		11.3		0.81	3
780	1	67	0	0	1	153	72	158	84		30.7574	1	0	1	0	0	1	0	0	0	0	0	0	0	0	0	0	1	1	1	0	0	0	1	0	0	0	0	0	0	0	0	0	10.5		11.3		1.59	4.42
781	1	69	1	0	1	176	75	165	85		24.2123	1	0	0	0	0	0	0	0	0	0	1	1	0	0	0	0	1	0	0	1	0	0	0	0	0	0	0	0	0	0	0	0	12.3		8.3	228.6	1.13	2.99
782	1	52	1	0	1	172	70	138	79		23.6614	1	0	0	0	0	0	0	0	0	0	1	1	0	0	0	0	0	0	0	1	0	0	0	0	0	0	0	0	0	0	0	0	6.53		6.5	164.9	2.23	7.4
783	1	54	1	0	1	184	96	142	96		28.3554	1	0	1	0	0	0	0	0	0	0	1	0	0	1	0	1	0	0	1	1	0	0	1	1	0	0	0	0	0	1	0	0	13.4		10.8		0.88	4.45
784	1	54	0	0	1		64.4	105	79			0	0	1	0	0	1	0	0	0	0	1	0	0	0	0	0	0	1	1	0	0	0	1	0	0	0	0	0	0	0	0	0	14.2		7.9	33.1	4.22	11.38
785	1	52	1	0	1	182	88	138	87		26.5668	1	0	1	1	0	0	0	1	0	1	1	0	0	0	0	0	0	0	0	0	0	0	0	0	0	0	0	0	0	0	0	0	6.17		7.3	259	1.53	3.44
786	1	75	1	0	1	112	59	112	58		47.0344	1	0	1	0	0	1	0	0	0	1	1	1	0	0	0	0	0	1	1	0	0	0	0	0	0	0	0	0	0	0	0	0	18.4		6.8		2.8	4.94
787	1	37	1	0	1	175	74	160	106		24.1633	1	0	1	0	0	0	0	0	0	0	1	0	0	0	0	0	0	0	0	1	0	0	1	0	0	0	0	0	0	0	0	0	5.4		6.7	198	3.31	6.59
788	1	59	1	0	1	172	62.6	161	105		21.1601	1	0	0	0	0	0	1	0	0	0	1	1	0	0	0	0	0	0	0	0	0	0	0	0	0	0	0	0	0	0	0	0	4.06		6.3	232.8	0.88	3.11
789	1	54	1	0	1	174	71	140	90		23.4509	1	0	0	0	0	1	0	0	0	1	0	0	0	0	0	0	0	0	0	0	0	0	1	0	0	0	0	0	0	0	0	0	11.9	14.68	10.8	361.5	1.87	4.57
790	1	66	0	0	1	159	75.5	136	69		29.8643	1	0	1	0	0	0	0	0	0	0	0	0	0	0	0	0	0	0	1	0	0	0	1	0	0	0	0	0	0	0	0	0	8.18	22.05	11.8		0.99	3.82
791	1	52	0	0	1	167	72	138	94		25.8166	1	1	0	0	0	0	0	0	0	0	1	0	0	0	0	0	0	0	0	0	0	0	0	0	0	0	0	0	0	0	0	0	5.14		6.1		2.05	3.45
792	1	58	0	0	1	160	59.5	170	90		23.2422	1	0	1	0	0	0	0	0	0	0	0	0	0	0	0	0	0	0	0	0	0	0	1	0	0	0	0	0	0	0	0	0	8.4	14.37	8.8	331.7	0.69	5.38
793	1	49	1	0	1	176	93	140	86		30.0232	0	1	1	0	0	0	0	0	0	0	1	0	0	1	1	1	0	0	0	1	0	0	0	0	0	0	0	0	0	0	0	0	17.7		8.8		2.25	5.55
794	1	62	0	0	1	160	68	130	80		26.5625	1	0	1	0	0	1	0	1	0	1	1	0	0	0	0	0	0	1	0	0	0	0	0	0	0	0	0	0	0	0	0	0	10.1	17.77	10.2	376	1.16	4.21
795	1	62	1	0	1		76	122	84			0	0	1	0	0	0	0	0	0	1	0	0	0	1	0	0	0	0	0	1	0	0	0	0	0	0	0	0	0	0	0	0	8.08	17.16	9.5		0.91	2.09
796	1	52	0	1	1	161	69	120	80		26.6193	1	0	1	0	0	1	0	0	0	0	1	0	0	1	0	0	0	0	0	0	0	0	1	0	0	0	0	0	0	0	0	0	7.63		9.3	205.6	6.42	6.17
797	1	57	0	0	1	160	78	140	75		30.4688	1	0	1	0	0	0	0	0	0	0	0	0	0	1	0	0	1	0	1	0	0	0	1	0	0	0	0	0	0	0	0	0	6.42		7.5	225.8	2.29	4.55
798	1	69	0	0	1	163	66	150	90		24.841	1	0	0	0	0	0	0	0	0	0	1	0	0	0	0	0	0	1	0	0	0	0	0	1	0	0	0	0	0	0	0	1	3.77	12.75	7.7	241.3	1.17	4.92
799	1	70	1	1	1	168	88	135	64	58	31.1791	1	0	1	0	0	0	0	0	0	1	0	0	0	1	1	0	1	0	0	0	0	0	0	0	0	0	0	0	0	0	0	0	4.17		8.2		1.9	3.38
800	1	42	1	1	1	175	88.5	145	80		28.898	1	1	0	0	0	0	0	0	0	1	1	1	0	0	0	0	0	1	0	1	0	0	0	0	0	0	0	0	0	0	0	0	7.17		5.5		2.42	6.96
801	1	65	1	0	1		74	203	91			1	0	0	0	0	0	0	1	0	0	1	0	0	0	0	0	0	0	0	0	1	0	0	0	0	0	0	0	0	0	0	0	6.94		8.3		2.49	4.24
802	1	60	0	0	1	153	58	130	70		24.7768	1	0	0	0	0	0	0	0	0	0	0	0	0	0	0	0	0	0	0	0	0	0	0	0	0	0	0	0	0	0	0	0	6.84		8	225	1.73	3.21
803	1	47	1	0	1	174	78	111	61		25.763	1	1	1	0	0	0	0	0	0	0	1	0	0	0	0	0	0	0	1	1	0	0	0	0	0	0	0	0	0	0	0	0	6.68		6.1	162	1.39	5.72
804	1	69	0	0	1	160	68	160	70		26.5625	1	0	0	0	0	1	0	1	0	0	1	0	0	0	0	0	0	0	0	0	0	0	1	0	0	0	0	0	0	0	0	0	8.17		8.9	272	1.56	5.03
805	1	57	1	0	1	171	95	240	120	64	32.4886	1	0	1	0	0	0	0	1	0	0	1	0	0	0	0	1	0	1	0	0	0	0	0	0	0	0	0	0	0	0	0	0	15.3		6.1	227	1.44	6.46
806	1	46	1	0	1	168	75	120	75		26.5731	0	0	0	0	0	1	0	0	0	1	0	0	0	0	0	0	0	0	0	0	0	0	0	0	0	0	0	0	0	0	0	0	8.89	19.88	9.1	369	1.23	4.21
807	1	58	1	0	1	162	70	145	65		26.6728	1	0	0	0	0	0	0	0	0	1	1	0	0	0	0	1	0	1	0	1	0	0	0	0	0	0	0	0	0	0	0	0	6.4		5.4	176.2	2.31	4.05
808	1	44	0	0	1	158	56.1	120	70		22.4724	1	0	0	0	0	0	0	1	0	0	1	0	0	0	0	0	0	0	0	0	0	0	1	0	0	0	0	0	0	0	0	0	17.7	10.31	11.5		1.44	4.66
809	1	39	1	0	1	169	73	166	102		25.5593	1	0	0	0	0	1	0	1	0	0	0	0	0	0	0	0	0	0	1	0	0	0	1	0	0	0	0	0	0	0	0	0	8.03		8.4	221.2	2.45	5.46
810	1	54	1	0	1	173	83	130	80		27.7323	1	0	0	0	0	1	0	0	0	0	0	0	0	0	0	0	0	0	0	0	0	0	0	0	0	0	0	0	0	0	0	1	5.34		5.3	133.4	1.56	3.36
811	1	74	1	0	1	166	60	130	68		21.7738	0	0	0	0	0	0	0	0	0	0	0	0	0	0	0	0	0	0	0	0	0	0	0	0	0	0	0	0	0	0	0	0	14.9		11.4	348.2	1.1	6.63
812	1	52	1	0	1	181	84	200	100		25.6402	1	1	1	0	0	0	0	0	0	0	1	1	0	1	0	0	0	0	0	0	0	0	0	0	0	0	0	0	0	0	0	0	9.63		8		2.21	3.57
813	1	64	0	0	1	162	69	125	78		26.2917	1	0	0	0	0	1	0	0	0	0	0	0	0	0	0	0	0	0	0	0	0	0	1	0	0	0	0	1	0	0	0	0	4.1		7.2	190.7	1.15	5.84
814	1	66	1	0	1	172	100	166	86		33.8021	1	0	1	0	0	0	0	0	0	0	1	0	0	1	0	0	0	0	0	0	0	0	1	0	0	0	0	0	0	0	0	0	6.45		8.7		1.53	4.85
815	1	61	1	0	1	180	95	120	70		29.321	1	1	1	0	0	1	0	1	0	1	1	0	0	0	0	1	0	1	1	1	0	0	1	0	0	0	0	0	0	0	0	0	14.4	8.22	9.9	310.4	2.4	5.51
816	1	45	1	1	1	168	62	139	86		21.9671	0	0	1	0	0	0	0	0	0	0	1	0	0	0	0	0	0	0	1	1	0	0	1	0	0	0	0	0	0	0	0	0	7.72	14.93	7.3		2.01	3.83
817	1	63	1	0	1	170	75	120	70		25.9516	0	0	0	0	0	0	0	0	0	0	0	0	0	0	0	0	0	0	0	0	0	0	0	0	0	0	0	0	0	0	0	0	5.58		8.2	259.7	0.6	4.34
818	1	70	1	0	1	168	73	115	60		25.8645	1	0	1	0	0	1	0	0	0	0	0	0	0	0	0	0	0	0	1	0	0	0	1	0	0	0	0	0	0	0	0	0	10.1		8.7	273.7	1.68	3.85
819	1	57	1	1	1	172	78	159	89		26.3656	1	0	1	0	0	1	0	0	0	0	1	1	0	0	0	0	0	0	0	1	0	0	0	0	0	0	0	0	0	0	0	0	7.79		7.9		1.87	5.98
820	1	70	0	0	1	158	71	140	60	65	28.441	1	0	1	0	0	0	0	0	0	0	1	0	0	0	0	1	0	1	1	1	0	0	1	0	0	0	0	0	0	0	0	0	7.5		6.2	174.3	2.15	3.12
821	1	56	1	0	1	170	80	158	74		27.6817	1	0	0	0	0	0	0	0	0	0	1	0	0	0	0	0	0	0	0	1	0	0	0	0	0	0	0	0	0	0	0	0	6.88		6.4		0.88	4.23
822	1	54	1	0	1	175	82	140	90		26.7755	1	0	1	1	0	1	0	0	0	0	1	1	0	1	0	0	0	0	0	1	1	0	0	0	0	0	0	0	0	0	0	0	5.12		9	115.9	1.71	3.55
823	1	52	1	1	1	170	85	130	80		29.4118	1	1	1	0	0	1	0	0	0	1	0	0	1	1	1	0	0	0	0	0	0	0	1	0	0	0	0	0	0	0	0	0	5.07		6.8	190.4	1.35	4.05
824	1	86	1	1	1	168	65	150	70		23.03	1	0	0	0	0	0	0	0	0	0	0	0	0	0	0	0	0	0	0	0	0	0	0	0	0	0	0	0	0	0	0	0	5.21		5.1	186.7	1.45	3.72
825	1	54	0	0	1	164	73	180	90		27.1416	1	0	0	0	0	1	0	0	0	1	1	0	1	0	0	0	0	0	0	0	0	0	1	1	0	0	0	0	0	0	0	1	6.59	18.33	8.6	247.3	2.16	3.71
826	1	50	0	0	1	165	70	120	70		25.7117	0	0	0	0	0	0	0	0	0	0	0	0	0	0	0	0	0	0	0	0	0	0	0	0	0	0	0	0	0	0	0	0	15.6		8.3	319.6	0.94	3.51
827	1	83	1	0	1	168	83.5	115	60		29.5848	1	0	1	0	0	0	0	0	0	0	1	0	0	1	0	0	0	0	0	0	0	0	0	0	0	0	0	0	0	0	0	0	8.3		12		0.8	2.72
828	1	47	0	1	1	159	70.7	110	70		27.9657	0	0	0	0	0	0	0	0	0	0	1	0	0	0	0	0	0	0	0	0	0	0	1	0	0	0	0	0	0	0	0	0	6.11		7.9	85.5	2.5	7.37
829	1	58	1	0	1	162	68	120	70		25.9107	0	1	1	0	0	1	0	0	0	0	1	0	0	0	0	0	0	0	1	0	0	0	0	0	0	0	0	0	0	0	0	0	7.11	15.93	7.7	239.7	2.19	5.78
830	1	53	0	0	1	150	63	164	80		28	1	0	0	0	0	0	0	0	0	0	1	0	0	0	0	0	0	0	1	0	0	0	1	0	0	0	0	0	0	0	0	0	5.75		9.7		1.78	4.35
831	1	65	0	0	1	150	58	120	80		25.7778	1	1	1	0	0	0	0	0	0	0	1	0	0	0	0	0	0	1	0	0	1	0	1	0	0	0	0	0	0	0	0	1	4.85		11.5	140.8	1.52	8.65
832	1	61	1	0	1		72	120	70			0	0	1	0	0	0	0	1	0	0	0	0	0	0	0	0	0	0	1	0	0	0	1	0	0	0	0	0	0	0	0	1	8.42	14.11	10.6	324.9	0.83	4.7
833	1	37	1	0	1	170	80	130	70		27.6817	1	1	1	0	0	1	0	1	0	0	1	0	0	0	0	0	0	0	0	0	0	0	1	0	0	0	0	0	0	0	0	0	6.33	6.56	7.8	169.9	1.11	4.44
834	1	60	0	0	1	159	86.3	138	86		34.1363	1	0	1	0	0	1	0	0	0	0	1	0	0	0	0	0	0	0	1	0	0	0	1	0	0	0	0	0	0	0	0	0	10.7	16.71	8.7	216.8	1.56	3.37
835	1	64	1	1	1	170	90	145	90		31.1419	1	0	1	0	0	1	0	0	0	0	1	0	0	0	0	0	0	0	0	1	0	0	0	0	0	0	0	0	0	0	0	0	6.42		8.2	247.5	1.46	4.56
836	1	72	0	0	1	145	63	131	80		29.9643	1	0	0	0	0	1	0	0	0	0	1	0	0	0	0	0	0	0	1	0	0	0	1	0	0	0	0	0	0	0	0	0	19.6	29.73	10		6.03	6.85
837	1	68	1	1	1		80.4	140	90			1	0	0	0	0	0	0	0	0	0	0	0	0	0	0	0	0	0	0	0	0	0	0	0	0	0	0	0	0	0	0	0	6.84		6.9	219.2	3.1	4.16
838	1	52	1	0	1	170	86	132	85		29.7578	1	0	0	0	0	1	0	0	0	1	1	1	0	0	0	0	0	0	0	1	1	0	0	0	0	0	0	0	0	0	0	0	3.85		6.6	245.3	1.35	3.49
839	1	57	0	0	1	159.5	68.5	134	90		26.9258	0	0	1	0	0	0	0	0	0	0	0	0	0	0	0	0	0	0	0	0	0	0	1	0	0	0	0	0	0	0	0	0	8.63	18.96	8.8	280.5	0.94	4.52
840	1	50	1	0	1	171	98	140	85	74	33.5146	1	0	0	1	0	1	0	1	0	0	1	0	0	0	0	1	0	1	0	1	0	0	0	0	0	0	0	0	0	0	0	0	5.04		6.1	88.2	0.97	3.86
841	1	66	0	0	1	157	66.5	185	84		26.9788	1	1	1	1	0	0	0	0	0	1	1	1	0	1	0	0	0	0	0	1	1	0	0	0	0	0	0	0	0	0	0	0	4.55		5.3		2.12	8.89
842	1	73	1	0	1	168	64	115	78		22.6757	0	0	0	0	0	0	0	0	0	0	0	0	0	0	0	0	0	0	0	0	0	0	0	0	0	0	0	0	0	0	0	0	3.7		7.9	370.5	0.62	4.54
843	1	46	0	0	1		69.2	181	97			1	0	0	0	0	0	0	0	0	0	1	0	0	0	0	0	0	0	0	1	1	0	1	0	0	0	0	0	0	0	0	0	5.98		10.4	90.2	3.18	9.84
844	1	51	1	0	1	169	76	120	70		26.6097	0	0	1	0	0	1	0	0	0	0	1	0	0	0	0	0	0	0	0	0	0	0	1	1	0	0	0	0	0	0	0	0	6.31		7.2	217.9	1.17	3.99
845	1	46	1	0	1	168	67	114	78		23.7387	0	0	0	0	0	0	0	0	0	0	0	0	0	0	0	0	0	0	0	0	0	0	1	0	0	0	0	0	0	0	0	0	5.93		9.5		1.11	4.71
846	1	46	0	0	1			130	70			0	0	1	0	0	0	0	0	0	0	0	0	0	0	0	0	0	0	0	0	0	0	0	0	0	0	0	0	0	0	0	0	11.4		9.9		0.78	3.24
847	1	54	0	0	1	173	70	192	83		23.3887	1	1	0	0	0	1	0	0	0	0	1	0	0	0	0	1	0	1	0	1	0	0	0	0	0	0	0	0	0	0	0	0	5.28		8	221.1	7.64	5.15
848	1	53	1	0	1	172	66	140	82		22.3094	1	0	0	0	0	0	0	0	0	0	0	0	0	0	0	0	0	0	1	0	0	0	1	0	0	0	0	0	0	0	0	0	6.24		6.8	176.4	2.28	3.58
849	1	52	0	0	1	157	70	118	80		28.3987	0	0	0	0	0	1	0	1	0	0	0	0	0	0	0	0	0	0	0	0	0	0	1	0	0	0	0	0	0	0	0	0	9.32		8		3.46	4.63
850	1	62	0	0	1	160	68	187	115	66	26.5625	1	1	1	0	0	0	0	0	0	0	1	1	1	1	0	0	1	1	0	1	0	0	1	0	0	0	0	0	0	0	0	0	3.94		5.9	63.6	1.56	6.13
851	1	63	1	0	1	163	64.9	160	72		24.427	1	0	1	0	0	0	0	0	0	0	1	0	1	0	0	0	0	0	1	1	0	0	0	0	0	0	0	0	0	0	0	0	5.93		6.8	160.8	1.12	4.78
852	1	51	1	0	1	162	63	133	73		24.0055	0	1	0	0	0	0	0	0	0	0	1	0	0	0	0	0	0	0	0	0	0	0	0	0	0	0	0	0	0	0	0	0	5.94		6.2	136.9	0.87	3.94
853	1	52	1	0	1	183	91.7	110	70		27.3821	1	0	1	0	0	0	0	0	0	1	1	1	0	0	0	1	0	1	1	1	0	0	1	0	0	0	0	0	0	0	0	0	8.38		7.1	141.8	1.08	4.51
854	1	54	1	0	1		75	165	90			1	0	0	0	0	0	0	0	0	0	1	0	0	0	0	0	1	0	0	0	0	0	1	0	0	0	0	0	0	0	0	0	7.05		8.2	139.7	1.28	4.69
855	1	47	1	0	1	172	82	150	100		27.7177	1	0	0	0	0	1	0	0	0	0	1	0	0	0	0	0	0	0	0	0	0	0	0	0	0	0	0	0	0	0	0	0	8.68		7.3	202	2.42	6.76
856	1	39	1	1	1	170	85	150	90		29.4118	1	0	1	0	1	1	0	0	0	1	1	0	0	0	0	0	0	0	1	0	0	0	0	0	0	0	0	0	0	0	0	0	8.4	13.76	9.7		2.69	5.87
857	1	52	1	0	1	165	81.4	160	104		29.899	1	1	1	0	0	1	0	0	0	0	0	0	0	1	0	0	0	0	1	0	0	0	1	0	0	0	0	0	0	0	0	0	10.6	16.42	9.6	306.9	2.38	5.92
858	1	53	1	0	1	176.5	75	142	90		24.0753	1	0	0	0	0	1	0	0	0	1	1	0	0	0	0	0	0	0	0	0	0	0	1	0	0	0	0	0	0	0	0	0	6.56		5.9		1.13	4.87
859	1	51	1	0	1	173	89	138	89		29.737	1	0	0	0	0	1	0	1	0	1	0	0	0	0	0	0	0	0	0	0	0	0	1	0	0	0	0	0	0	0	0	0	6.59		6.5	231.6	0.9	3.88
860	1	66	0	0	1	149	77	158	78		34.6831	1	0	1	0	0	0	0	0	0	0	1	0	0	0	0	0	0	1	1	0	0	0	1	0	0	0	0	0	0	0	0	0	9.09		8.2	228.3	1.84	5.47
861	1	54	1	0	1	168	60.8	150	80		21.5419	1	1	1	0	0	0	0	0	1	0	1	1	0	0	0	0	0	1	0	1	0	0	0	0	0	0	0	0	0	0	0	0	9.72		6.5		2.27	5.5
862	1	44	1	0	1	171	84.6	143	100		28.932	1	0	0	0	0	1	0	1	0	0	1	0	0	0	0	0	0	1	0	0	0	0	0	0	0	0	0	0	0	0	0	0	5.59		5.9	127	1.45	4.33
863	1	67	1	0	1	170	76	169	86		26.2976	1	0	0	0	0	0	0	0	0	0	1	0	0	0	0	0	0	0	0	0	0	0	0	0	0	0	0	0	0	0	0	0	4.24		5.3	164.9	0.7	4.42
864	1	52	0	0	1	160	69.2	135	75		27.0312	1	1	1	0	0	0	0	0	0	0	1	0	0	1	0	0	1	1	1	0	0	0	1	0	0	0	0	1	0	0	0	0	13		8.8		1.84	5.47
865	1	55	0	0	1		49	138	72			0	0	1	0	0	1	0	0	0	0	0	0	0	0	0	0	0	0	0	0	0	0	0	0	0	0	0	0	0	0	0	0	13.9	15.38	10.6		1.51	5.44
866	1	60	1	0	1	178	88.9	168	90		28.0583	1	1	1	0	0	0	0	0	0	0	1	0	0	1	1	1	0	0	0	0	0	0	0	0	0	0	0	0	0	0	0	0	15.2		7.1		0.57	3.48
867	1	53	0	0	1		77	135	80			0	0	1	0	0	1	0	1	0	0	0	0	0	0	0	0	0	0	1	0	0	0	1	0	0	0	0	0	0	0	0	0	10.2	14.11	8.8		2.64	5
868	1	61	1	0	1	174	72	180	110		23.7812	1	0	1	0	0	0	0	0	0	0	1	0	0	0	0	0	0	0	1	0	0	0	1	0	0	0	0	0	0	0	0	0	12.3		11.2	410.4	1.14	4.91
869	1	55	0	1	1	154	69	120	60		29.0943	0	0	0	0	0	1	0	1	0	0	0	0	0	0	0	0	0	0	1	0	0	0	1	0	0	0	0	0	0	0	0	0	6.62		7.8	245.9	1.55	5.2
870	1	46	1	0	1	172	77.4	150	80		26.1628	1	0	0	0	0	0	0	0	0	0	1	0	0	0	0	0	0	0	0	1	0	0	0	0	0	0	0	0	0	0	0	0	19.3		6.9	196.7	2.3	5.14
871	1	59	1	0	1	166	68	130	78		24.677	0	0	0	0	0	0	0	0	0	0	0	0	0	0	0	0	0	0	0	0	0	0	0	0	0	0	0	0	0	0	0	0	4.7		6.3	272.6	0.61	5.86
872	1	37	1	0	1	170	60	138	75		20.7612	1	0	0	0	0	0	0	0	0	1	1	0	0	0	0	0	0	0	0	1	0	0	0	0	0	0	0	0	0	0	0	0	5.36		5.2	157.8	0.62	2.51
873	1	63	0	0	1	160	81	160	84		31.6406	1	1	1	0	0	0	0	1	0	0	1	0	0	1	0	0	0	0	0	1	0	0	0	0	0	0	0	0	0	0	0	0	4.73		5.8	154	0.77	4.34
874	1	65	1	0	1	172	72	176	112		24.3375	1	0	0	0	0	0	0	0	0	0	1	0	0	0	0	0	0	0	0	0	0	0	1	0	0	0	0	0	0	0	0	0	6.93		6.5		2.9	3.55
875	1	53	1	0	1	180	89	150	90	76	27.4691	1	1	1	0	0	0	0	0	0	0	1	0	0	0	0	1	0	1	1	1	0	0	1	0	0	0	0	0	0	0	0	0	4.99		7.6	96.6	1.48	4.67
876	1	61	1	0	1	166	91.4	162	74		33.1688	1	1	1	0	0	1	0	0	0	0	1	0	0	1	0	0	0	0	1	0	0	0	1	0	0	0	0	0	0	0	0	0	9.14	18.02	9.3	240.2	12.92	6.55
877	1	46	0	0	1	159	58	160	100		22.9421	1	0	1	0	0	1	0	1	0	1	1	0	0	0	0	0	0	0	1	1	0	0	1	0	0	0	0	1	0	0	0	1	13.9	23.46	12.6	356.4	1.12	7.02
878	1	43	1	0	1	173	59	133	76		19.7133	0	0	0	0	0	0	0	0	0	0	0	0	0	0	0	0	0	0	0	0	0	0	0	0	0	0	0	0	0	0	0	0	12		10.3	459.9	0.79	6.97
879	1	37	1	0	1	170	60	115	80		20.7612	0	0	0	0	0	0	0	0	0	0	0	0	0	0	0	0	0	0	0	0	0	0	0	0	0	0	0	0	0	0	0	0	12	13.58	9.9		2.87	4.52
880	1	63	1	0	1		109.4	120	70			1	0	0	0	0	1	0	0	0	0	0	0	1	0	0	0	0	0	0	0	0	0	0	0	0	0	0	0	0	0	0	0	8.37	13.4	7.3	232.9	1.19	3.58
881	1	57	1	0	1	180	75	100	80		23.1481	1	0	0	0	0	1	0	0	1	0	0	0	0	0	0	0	0	0	0	0	0	0	0	0	0	0	0	0	0	0	0	0	9.24	13.89	10.7	344.5	12.77	5.34
882	1	79	0	0	1	152	50	130	100		21.6413	1	1	1	1	0	0	0	0	0	0	0	0	0	1	0	0	0	0	0	0	0	0	0	0	0	0	0	0	0	0	0	0	10.2	18.63	10.6	274.8	1.38	4.25
883	1	52	0	0	1	165	67.1	110	80		24.6465	1	0	0	0	0	1	0	1	0	0	1	0	0	0	0	0	0	1	0	0	0	0	1	0	0	0	0	0	0	0	0	0	10.9	6.01	12.6	229.6	0.77	2.33
884	1	51	1	0	1		83.7	162	84			1	0	1	0	0	0	0	0	0	0	1	0	0	1	0	0	0	0	0	0	0	0	0	0	0	0	0	0	0	0	0	0	13.1		7.5		10.63	5.9
885	1	60	0	0	1	159	56	102	60		22.151	0	0	0	0	0	0	0	0	0	1	0	0	0	0	0	0	0	0	0	0	0	0	1	0	0	0	0	0	0	0	0	0	4.71		7.7	327.7	0.5	5.14
886	1	66	0	1	1		49.9	128	60			1	0	1	0	0	0	0	1	0	0	0	0	0	1	0	0	0	0	1	0	0	0	1	0	0	0	0	0	0	0	0	0	29.1	23.28	9.5	372	1.01	3.75
887	1	51	1	0	1	185	103	120	100		30.095	1	1	1	0	0	1	0	0	0	0	1	0	0	0	0	0	0	0	1	0	0	0	1	0	0	0	0	0	0	0	0	0	10.6	10.99	10.4	378.1	1.24	4.04
888	1	54	1	0	1		101.5	192	113			1	0	1	0	0	1	0	0	0	0	1	1	0	1	0	0	0	0	0	0	0	0	0	0	0	0	0	0	0	0	0	0	3.16		6		2.81	6.53
889	1	44	1	0	1	170	85	150	98		29.4118	1	0	1	0	0	0	0	1	0	0	1	0	0	0	0	0	0	0	1	0	0	0	0	0	0	0	0	0	0	0	0	0	4.52		5.1	51.2	1.69	8.43
890	1	56	1	0	1	177	91	130	88		29.0466	1	0	0	0	0	0	0	0	0	0	0	0	0	0	0	0	0	0	0	0	0	0	0	0	0	0	0	0	0	0	0	0	3.84		5.9	144	1.86	3.87
891	1	67	0	0	1	162	67	162	80		25.5296	1	0	1	0	0	0	0	0	0	0	1	0	0	1	0	0	0	0	0	0	0	0	0	0	0	0	0	0	0	0	0	0	6.4		8.4	202.9	2.29	6.12
892	1	52	1	0	1	167	62	120	70		22.231	0	0	0	0	0	0	0	0	0	0	1	0	0	0	0	0	0	0	0	0	0	0	1	0	0	0	0	0	0	0	0	0	11.5		9.2		1.38	3.5
893	1	61	0	0	1	155	61	130	80		25.3902	1	0	1	0	0	0	1	0	0	0	1	0	0	0	0	0	0	0	1	0	0	0	0	0	0	0	0	0	0	0	0	0	5.25		5.8	245.4	1.31	3.23
894	1	41	1	0	1	178	103.4	150	98		32.6348	1	0	1	0	0	1	0	1	0	1	1	1	0	1	0	0	0	0	0	1	0	0	0	0	0	0	0	0	0	0	0	0	7.05		5.2	192.1	2.33	5.2
895	1	57	0	0	1	157	72	125	80		29.2101	0	0	0	0	0	1	0	1	0	0	0	0	0	0	0	0	0	0	0	0	0	0	1	0	0	0	0	0	0	0	0	0	3.31	8.24	7.2	263.6	1.46	4.68
896	1	58	1	0	1		83	140	78			1	0	0	0	0	0	0	1	0	0	1	0	0	0	0	0	0	0	0	0	0	0	1	0	0	0	0	0	0	0	0	0	6.8		9.2	255.2	0.97	3.92
897	1	59	1	0	1	171	64	112	92		21.8871	1	0	0	0	0	1	0	0	0	0	1	0	0	0	0	0	0	0	1	1	0	0	0	1	0	0	0	0	0	0	0	0	5.6		6.1	198	0.67	3.19
898	1	59	0	0	1	155	57	130	80		23.7253	1	0	1	0	0	0	0	0	0	0	1	0	0	0	0	0	0	0	1	0	0	0	0	0	0	0	0	0	0	0	0	0	5.42	16.67	5.9		1.31	4.41
899	1	73	1	0	1	173.5	63.2	135	68		20.9951	1	0	1	0	0	0	0	0	0	1	1	0	0	1	0	0	1	1	0	0	0	0	1	1	0	1	0	0	0	0	0	0	5.95	15.19	6.6	205	1.4	3.67
900	1	56	1		1	170	60	150	87		20.7612	1	0	0	0	0	0	0	0	0	0	1	0	0	0	0	0	0	0	0	1	0	0	0	0	0	0	0	0	0	0	0	0	12.8		8.3	326.8	0.71	2.66
901	1	63	1	0	1		92	176	83			1	0	1	0	0	0	0	0	0	0	1	1	0	0	0	0	0	0	1	1	0	0	0	0	0	0	0	0	0	0	0	0	7.5		8.5	177.8	2.43	6.72
902	1	81	0	0	1	171	68	130	75		23.255	0	0	1	0	0	0	0	0	0	0	1	0	0	1	1	0	0	1	0	1	0	0	0	0	0	0	0	0	0	0	0	0	8.23		9.4	300.4	1.01	5.14
903	1	63	1	0	1			168	71			0	0	0	0	0	0	0	0	0	0	1	0	0	0	0	0	0	0	0	0	0	0	0	0	0	0	0	0	0	0	0	0	4.81		5.7		1.46	5.45
904	1	41	1	0	1			129	75			0	1	0	0	0	1	0	0	0	0	0	0	0	0	0	0	0	0	0	0	0	0	0	0	0	0	0	0	0	0	0	0	17.4		11.3		2.26	5.3
905	1	50	0	0	1	160	58	104	68		22.6562	0	0	0	0	0	0	0	0	0	0	0	0	0	0	0	0	0	0	0	0	0	0	0	0	0	0	0	0	0	0	0	0	5.67		7.9	305	0.91	4.39
906	1	56	1	0	1	167	69	202	118		24.7409	1	0	0	0	0	0	0	0	0	0	1	0	0	0	0	0	0	0	1	0	0	0	0	1	0	0	0	0	0	0	0	0	5.14	8.65	7.5	169.1	3.33	4.16
907	1	47	0	0	1	162	61	150	77		23.2434	0	0	0	0	0	0	0	0	0	0	0	0	0	0	0	0	0	0	0	0	0	0	0	0	0	0	0	0	0	0	0	0	4.69		7.3	210.7	0.84	3.3
908	1	69	0	0	1	158	75	142	80		30.0433	1	1	1	1	0	1	0	0	0	0	0	0	0	0	0	0	0	0	0	0	0	0	1	0	0	0	0	0	0	0	0	0	8.36		8.2	221.3	2.54	5.11
909	1	58	1	0	1	158	66	140	70		26.4381	0	1	1	0	0	0	0	0	0	0	0	0	0	1	0	1	0	0	0	0	0	0	0	0	0	0	0	0	0	0	0	0	6.89		6.5	240.8	1.05	4.56
910	1	64	0	0	1	156	66.4	180	70		27.2847	1	0	1	1	1	0	0	0	0	1	1	1	0	1	0	0	0	1	1	1	0	0	1	0	0	0	0	0	0	0	0	0	4.38		5.5	190	1.6	3.77
911	1	46	1	0	1		96	130	81			1	0	1	0	0	1	0	0	0	0	0	0	0	0	0	0	0	0	1	0	0	0	0	0	0	0	0	0	0	0	0	0	7.68	15.43	7.5	209.4	11.3	8.83
912	1	50	0	0	1	168	77	140	83		27.2817	1	1	1	0	0	0	0	0	0	0	1	0	0	1	0	0	0	0	0	1	0	0	0	0	0	0	0	0	0	0	0	0	6.87		6.8		2.7	4.24
913	1	60	1	0	1	171	78	167	99		26.6749	1	0	1	0	0	1	0	0	0	1	1	0	0	0	0	0	0	0	0	0	0	0	0	0	0	0	0	0	0	0	0	0	10.8		10.3		1.99	5.61
914	1	63	1	0	1	170	80	173	100		27.6817	1	0	0	0	0	0	0	0	0	0	1	0	0	0	0	0	0	0	0	1	0	0	0	0	0	0	0	0	0	0	0	0	5.84		5.2		0.73	3.92
915	1	62	1	0	1	175	79	121	65		25.7959	1	1	1	0	0	0	0	0	0	0	0	0	1	1	0	1	0	0	1	0	0	0	0	0	0	0	0	0	0	0	0	0	10.3		9.1	316.6	0.71	2.71
916	1	50	1	0	1	173	83	167	104		27.7323	1	0	0	0	0	1	0	0	0	1	1	0	0	0	0	0	0	0	0	0	0	0	0	0	0	0	0	0	0	0	0	0	9.11		6.9	219	2.73	3.9
917	1	54	1	0	1	171	68	126	89		23.255	0	0	1	0	0	0	0	0	0	0	0	0	0	0	0	0	0	0	1	0	0	0	0	0	0	0	0	0	0	0	0	0	6.23	20.4	8.7	306.7	1.18	4.97
918	1	59	0	0	1	170	90	130	80		31.1419	0	1	1	1	0	0	0	0	0	0	0	0	0	1	0	0	0	0	0	0	0	0	1	0	0	0	0	1	0	0	0	0	12.8		11	332.8	2.12	3.09
919	1	37	1	0	1	169	78	140	90		27.31	1	0	1	1	0	0	0	0	0	0	0	0	0	0	0	0	0	0	0	0	0	0	0	0	0	0	0	0	0	0	0	0	5.65		7	271	1.32	2.74
920	1	81	0	0	1	164	63	132	82		23.4236	1	0	0	1	0	0	1	1	0	0	1	0	0	0	0	0	0	1	0	0	0	0	1	0	0	0	0	0	0	0	0	0	5.81	8.51	6.6	160.3	0.93	4.25
921	1	75	1	0	1	163	77	130	80		28.9811	1	1	1	1	0	1	0	0	0	0	1	0	0	0	0	0	0	0	1	0	0	0	1	0	0	0	0	0	0	0	0	0	8.84		8.9	275.7	1.23	3.69
922	1	53	0	0	1	160	59	118	83		23.0469	0	0	0	0	0	0	0	0	0	1	0	0	0	0	0	0	0	0	0	0	0	0	1	0	0	0	0	1	0	1	0	0	6.24	14.02	6.6	223.1	2.63	4.75
923	1	43	1	0	1		91.2	115	80			0	0	0	0	0	1	0	1	0	0	0	0	0	0	0	0	0	0	0	0	0	0	0	0	0	0	0	0	0	0	0	0	7	15.58	7.1	269.7	1.33	4.29
924	1	66	1	0	1	178	82	150	80		25.8806	1	0	0	0	0	0	0	0	0	0	1	1	0	0	0	0	0	0	0	1	0	0	0	0	0	0	0	0	0	0	0	1	18.2		5.9		0.99	3.99
925	1	59	0	0	1		74	163	83			1	0	1	0	0	0	0	0	0	0	1	0	0	1	0	1	0	1	0	0	0	0	0	0	0	0	0	0	0	0	0	0	9.45		7.6	329	2.34	6.68
926	1	78	1	0	1	169	76	110	70		26.6097	0	0	0	0	0	1	0	0	0	0	1	0	0	0	0	0	0	0	0	0	0	0	1	0	0	0	0	0	0	0	0	0	7.62		11.4		1.16	5.43
927	1	59	1	0	1	183	84.6	163	102		25.262	1	1	1	0	0	0	0	0	0	0	1	0	0	0	0	0	0	0	1	0	0	0	0	0	0	0	0	0	0	0	0	0	15.7		9.9	209.4	2.06	4.96
928	1	60	0	0	1	165	74	125	70		27.1809	1	0	0	0	0	0	0	0	0	0	1	0	0	0	0	0	1	0	0	0	0	0	1	1	0	0	0	0	0	0	0	0	4.93		8.7	132	2.24	5.15
929	1	80	1	0	1	173	75	128	70		25.0593	1	0	0	0	0	0	0	1	0	0	1	0	0	0	0	0	0	1	0	0	0	0	0	0	0	0	1	0	0	1	0	0	2.13		7	196.1	1.41	3
930	1	53	1	0	1	162	65	120	80		24.7676	1	0	0	0	0	0	0	0	0	0	1	1	0	0	0	0	0	0	0	1	0	0	1	0	0	0	0	0	0	0	0	0	5.51		5.1	89.4	0.94	4.19
931	1	53	1	0	1	156	64	136	73		26.2985	1	1	1	0	0	1	0	0	0	0	1	0	0	1	0	0	0	0	0	0	0	0	1	0	0	0	0	0	0	0	0	0	7.96	20.3	7		1.19	3.82
932	1	57	1	0	1	170	85	120	80		29.4118	1	0	0	0	0	1	0	0	0	0	1	0	0	0	0	0	1	0	0	0	0	0	1	0	0	0	0	0	0	0	0	0	4.11		7.5		1.29	4.57
933	1	60	0	0	1	163	59.8	155	90		22.5074	1	0	0	1	0	0	0	0	0	0	1	1	0	0	0	0	0	1	0	1	0	0	1	0	0	0	0	0	0	0	0	0	30.7	16.67	6.9		1.59	10.99
934	1	46	0	0	1	171	67	150	90		22.913	0	0	0	0	0	0	0	0	0	0	1	0	0	0	0	0	0	0	0	0	0	0	0	0	0	0	0	0	0	0	0	0	7.76		10.4		1.35	4.69
935	1	44	1	0	1	170	79	120	90		27.3356	0	0	0	0	0	0	0	0	0	0	0	0	0	0	0	0	0	0	0	0	0	0	0	0	0	0	0	0	0	0	0	0	9.37	18.39	6.9	249	2.62	4.81
936	1	44	1	0	1	175	72	128	77		23.5102	0	0	0	0	0	1	0	0	0	0	0	0	0	0	0	0	0	0	0	0	0	0	0	0	0	0	0	0	0	0	0	0	11.6		8.2	161.3	2.02	2.76
937	1	62	1	1	1	170	77	144	78	81	26.6436	1	0	1	1	1	1	0	0	0	1	1	0	1	0	0	0	0	0	0	0	0	0	1	0	0	0	1	0	0	0	0	1	6.53		8	228.4	1.41	4.59
938	1	50	1	1	1	175	81	135	90		26.449	1	0	0	0	0	0	0	0	0	0	1	0	0	0	0	0	0	0	0	0	0	0	0	0	0	0	0	0	0	0	0	0	3.45		6.8	113.7	0.82	4.92
939	1	55	1	0	1		68	149	103			0	0	1	0	0	1	0	0	0	0	0	0	0	0	0	0	0	0	1	0	0	0	0	0	0	0	0	0	0	0	0	0	7.43	17.24	6.8		1.17	3.66
940	1	53	0	0	1		55.4	130	76			0	0	0	0	0	0	0	0	0	0	0	0	0	0	0	0	0	0	0	0	0	0	1	0	0	0	0	0	0	0	0	0	7.3		6.4		2.1	5.63
941	1	53	1	0	1	170	64	150	90		22.1453	0	0	1	0	0	0	0	1	0	0	1	0	0	0	0	0	0	0	1	0	0	0	0	0	0	0	0	0	0	0	0	0	7.52	13.75	9.1		0.92	4.56
942	1	58	0	1	1	161	64.5	182	68		24.8833	1	0	1	0	0	0	0	0	0	1	0	0	0	1	0	0	1	0	1	0	0	0	0	0	0	0	0	0	0	0	0	0	9.97		8.3		1.25	3.55
943	1	57	1	0	1	173	89	140	84		29.737	1	0	1	0	0	1	0	0	0	0	1	0	0	0	0	0	0	1	1	0	0	0	0	0	0	0	0	0	0	0	0	0	14.6		8.7	210.4	1.63	5.26
944	1	53	1	0	1	170	70.5	120	80		24.3945	1	0	1	0	0	0	0	0	0	0	1	0	0	0	0	0	0	0	0	0	0	0	0	0	0	0	0	0	0	0	0	0	4.2		6.8	175.1	1.36	4.56
945	1	39	1	0	1	161	77	140	80		29.7056	1	1	1	0	0	1	0	0	0	1	0	0	0	0	0	0	0	0	0	0	0	0	1	0	0	0	0	0	0	0	0	0	12.7	14.24	7.8		14.11	5.98
946	1	41	1	0	1		9.3	136	87			1	0	0	0	0	1	0	0	0	0	1	0	0	0	0	0	1	0	0	0	0	0	0	0	0	0	0	0	0	0	0	0	11.8		8.7	71	2.45	5.37
947	1	52	0	0	1	163	77	130	90		28.9811	0	0	1	0	0	1	0	0	0	1	0	0	0	0	0	0	0	0	0	0	0	0	1	0	0	0	0	0	0	0	0	0	6.27	13.75	7.6		1.85	4.87
948	1	31	0	0	1		74	128	70			0	0	0	0	0	1	0	0	0	0	0	0	0	0	0	0	0	0	0	0	0	0	1	0	0	0	0	0	0	0	0	0	7.05		8.2		2.84	4.69
949	1	46	0	0	1		83.5	140	72			1	0	1	0	0	1	0	0	0	0	0	0	0	1	0	0	0	0	0	0	0	0	0	0	0	0	0	0	0	0	0	0	8.79		9.1		1.13	4.18
950	1	35	1	0	1	163	57	172	109		21.4536	1	0	1	0	0	0	0	0	0	0	1	0	0	0	0	0	0	0	1	0	0	0	0	0	0	0	0	0	0	0	0	0	7.26		6.7	276.1	3.19	5.28
951	1	51	1	0	1	165	71.5	135	90		26.2626	0	0	0	0	0	1	0	0	0	0	1	0	0	0	0	0	0	0	0	0	0	0	0	0	0	0	0	0	0	0	0	0	10.5		8.1	290.1	2.37	4.31
952	1	59	0	1	1	151	65	126	64		28.5075	1	0	0	0	0	0	0	0	0	0	0	0	0	0	0	0	0	0	0	0	0	0	0	0	0	0	0	0	0	0	0	0	4.28		7.9	230.9	1.4	4.35
953	1	54	0	0	1	160	63.9	120	80		24.9609	0	0	0	0	0	1	0	0	0	0	0	0	0	0	0	0	1	1	0	0	0	0	1	0	0	0	0	0	0	0	0	0	9.62	9.3	9.2	289.1	1.53	3.93
954	1	60	1	0	1	162	56.7	132	76		21.6049	1	0	1	0	0	1	0	0	0	0	1	0	0	0	0	0	0	1	0	0	0	0	1	0	0	0	0	0	0	0	0	0	3.56	19.82	8.2		0.96	3.64
955	1	56	0	0	1	152	53	130	80		22.9398	0	0	0	0	0	0	0	0	0	0	1	0	0	0	0	0	0	0	0	1	0	0	1	0	0	0	0	0	0	0	0	0	6.12	10.23	10.1		1.02	4.91
956	1	60	0	0	1	158	80	133	86		32.0461	0	0	0	0	0	1	0	0	0	1	0	0	0	0	0	0	0	0	0	0	0	0	0	0	0	0	0	0	0	0	0	0	7.1	15.39	8.5	203.7	1.37	5.13
957	1	45	1	1	1	160	55	142	78		21.4844	1	0	1	1	0	0	0	0	0	0	0	0	0	0	0	0	0	0	1	0	0	0	1	0	0	0	0	0	0	0	0	0	7.53		9.6	412.7	1.35	3.94
958	1	45	1	0	1	174	75	136	91		24.7721	0	0	1	0	0	1	0	0	0	0	1	0	0	0	0	0	0	0	1	0	0	0	0	0	0	0	0	0	0	0	0	0	12.3	19.86	10.1		1.81	2.68
959	1	58	1	0	1	170	76	148	82		26.2976	1	0	1	0	0	1	0	0	0	0	1	0	0	0	0	0	0	0	1	0	0	0	1	1	0	0	0	0	0	0	0	0	20.9		8.7		1.16	4.07
960	1	46	0	0	1	159	56	154	94		22.151	0	0	1	0	0	0	0	0	0	0	0	0	0	0	0	0	0	0	1	0	0	0	0	0	0	0	0	0	0	0	0	0	5.95		6.8		1.68	3.82
961	1	60	0	0	1	165	81	130	80		29.7521	1	0	0	0	0	1	0	0	0	1	1	0	0	0	0	0	0	0	0	0	0	0	1	0	0	0	0	0	0	0	0	0	5.3		6	128.5	3.01	5.68
962	1	51	1	0	1	170	69.7	160	104		24.1176	1	0	1	0	0	0	0	1	0	0	1	0	0	0	0	0	0	0	0	1	0	0	0	0	0	0	0	0	0	0	0	1	4.39		5.8		1.37	5.77
963	1	53	1	0	1	168	71.2	148	98		25.2268	1	0	1	0	0	1	0	0	0	0	0	0	0	0	0	0	0	0	0	0	0	0	0	0	0	0	0	0	0	0	0	0	8.89	19.72	8.5	257.6	1.39	2.26
964	1	52	0	0	1	155	72	142	77		29.9688	1	1	1	0	0	0	0	0	0	0	1	0	0	1	0	0	0	0	0	0	0	0	0	0	0	0	0	0	0	0	0	0	6.69		8.5	251.6	1.43	4.4
965	1	64	1	0	1	173	79	137	70		26.3958	1	0	1	0	1	1	0	1	0	0	0	0	0	1	0	0	0	0	1	0	0	0	1	0	0	0	0	0	0	0	0	0	4.17	8.17	7.4	219.5	0.87	4.07
966	1	49	1	0	1	171	51.2	173	90		17.5097	1	0	1	0	0	0	0	0	0	0	1	0	0	0	0	0	0	0	0	0	0	0	0	0	0	0	0	0	0	0	0	0	28.9	14.77	7	127.4	0.6	3.87
967	1	64	1	0	1			145	72			1	0	1	0	0	0	0	0	0	0	1	0	0	1	0	0	0	0	0	0	0	0	0	0	0	0	0	0	0	0	0	0	9.11		5.7		0.89	3.36
968	1	56	1	0	1	186	80	150	80		23.1241	1	0	0	0	0	0	0	0	0	0	1	0	0	0	0	0	0	1	0	0	0	0	1	0	0	0	0	0	0	0	0	0	8.95		8.3		2.31	4.78
969	1	54	0	0	1	155	70	160	90		29.1363	1	0	0	0	0	0	0	0	0	0	0	0	0	0	0	0	0	0	0	0	0	0	0	0	0	0	0	0	0	0	0	0	4.25	9.65	6.2	165.1	0.54	4.02
970	1	53	1	0	1	176	91	124	80		29.3776	0	0	0	0	1	1	0	0	0	0	1	0	0	0	0	0	0	0	0	0	0	0	1	0	0	0	0	0	0	0	0	0	11.6		10.7		2.47	3.29
971	1	57	0	0	1	158	71	100	60		28.441	1	0	1	0	0	1	0	0	0	0	0	0	0	1	0	0	0	0	0	0	0	0	1	0	0	0	0	0	0	0	0	0	10.5		8.7	353.5	1.73	3.28
972	1	74	1	0	1	167	72.4	150	84		25.9601	1	0	1	0	0	0	0	0	0	0	0	0	0	0	0	0	0	0	1	0	0	0	1	0	0	1	0	0	0	0	0	1	14.3		7.4	263.4	3.1	4.72
973	1	61	0	0	1	163	75	130	85		28.2284	1	0	1	1	0	0	0	0	0	0	0	0	1	1	0	0	0	0	0	0	0	0	0	0	0	0	0	0	0	0	0	0	7.12		7.8		2.6	4.24
974	1	68	0	0	1	155	70	125	80		29.1363	1	1	0	0	0	1	0	0	0	0	0	0	0	0	0	0	0	0	0	0	0	0	1	0	0	0	0	0	0	0	0	0	15.4		9.7	365.8	1.24	4.06
975	1	55	0	0	1	160	71	120	80		27.7344	0	0	1	0	0	1	0	0	0	0	0	0	0	1	0	0	0	0	1	0	0	0	0	0	0	0	0	0	0	0	0	0	16.4	19.67	12.5	332.8	1.77	5.09
976	1	38	1	1	1	177	98.7	146	96		31.5044	1	0	0	0	0	1	0	0	0	1	1	1	0	0	0	0	0	0	0	1	0	0	0	0	0	0	0	0	0	0	0	0	6.84		5.6	176	1.74	5.31
977	1	42	1	0	0	172	72	126	88		24.3375	0	0	0	0	0	0	0	0	0	0	0	0	0	0	0	0	0	0	0	0	0	0	0	0	0	0	0	0	0	0	0	0	6.95		6.2	185.3	1.68	4.38
978	1	72	0	0	1	146	55	135	87	76	25.8022	1	1	1	1	0	1	0	0	0	0	0	0	0	1	0	0	0	1	1	0	0	0	0	0	0	0	0	0	0	0	0	0	9.51		11.1	223.7	1.39	4.09
979	1	54	0	0	1	164	67.5	145	93		25.0967	1	0	0	0	0	0	0	0	0	0	0	0	1	0	0	0	0	0	0	0	0	0	0	1	0	0	0	0	0	0	0	0	16.8	22.01	9.3	364.4	2.79	3.79
980	1	51	1	0	0		82	135	90			1	0	1	0	1	0	0	0	0	0	1	0	0	1	0	0	0	0	1	0	0	0	0	0	0	0	0	0	0	0	0	0	6.46		10.1		2.82	4.81
981	1	65	0	0	1	155	55	126	75		22.8928	0	0	0	0	0	0	0	0	0	0	0	0	0	0	0	0	0	0	0	0	0	0	0	0	0	0	0	0	0	0	0	0	7.68		7.1	308.8	6.32	5.69
982	1	58	1	0	1		75.2	130	70			0	0	0	0	0	0	0	0	0	0	0	0	0	0	0	0	0	0	0	0	0	0	0	0	0	0	0	0	0	0	0	0	8.97	16.26	7.5		1.91	4.91
983	1	50	1	1	1	171	102	160	72		34.8825	1	1	1	0	0	1	0	1	0	0	1	0	0	0	0	0	0	0	0	0	0	0	0	0	0	0	0	0	0	0	0	1	13.1		5.7	149.1	2.13	6.4
984	1	51	0	0	1	167	76	164	88		27.2509	1	0	1	0	0	1	0	1	0	0	1	0	0	0	0	0	0	0	0	0	0	0	1	1	0	0	0	0	0	0	0	1	7.13	17.19	8.5	208	0.71	3.74
985	1	44	0	0	1	172	76	110	70		25.6896	0	0	0	0	0	1	0	0	0	0	1	0	0	0	0	0	0	0	0	0	0	0	1	1	0	0	0	0	0	0	0	0	10.7	19.98	8.3	273	3.3	4.17
986	1	58	1	0	1	168	56.5	140	63	81	20.0184	0	0	0	0	0	0	0	0	0	0	0	0	0	0	0	0	0	0	0	0	0	0	0	0	0	0	0	0	0	0	0	0	11.4		8.8	277.5	1.16	4.85
987	1	54	1	0	1		70	141	73			1	1	1	0	0	0	0	0	0	0	1	0	0	1	0	0	0	0	0	0	0	0	0	0	0	0	0	0	0	0	0	0	4.13		8.4		0.93	3.44
988	1	64	1	0	1		80.2	103	69			0	0	1	0	0	0	0	0	0	0	1	0	0	1	0	0	1	0	0	0	0	0	0	0	0	0	0	0	0	0	0	0	7.79		11.3		1.06	4.75
989	1	61	1	1	1	166	83	160	80		30.1205	1	0	1	0	0	0	0	0	0	0	0	0	0	1	1	0	0	0	0	0	0	0	0	0	0	0	0	0	0	0	0	0	9.24		9		2.97	3.95
990	1	62	1	0	1	170	95	120	75		32.872	0	0	1	0	0	1	0	0	0	0	1	0	0	0	0	0	0	1	0	0	0	0	1	0	0	0	0	0	0	0	0	0	11.7		6.9	291.2	1.35	4.5
991	1	50	1	0	1	172	75.5	140	80	73	25.5206	1	0	0	0	0	0	0	0	0	0	1	0	0	0	0	0	0	0	0	0	0	0	0	0	0	0	0	0	0	0	0	0	5.69		6.5	92.9	2.16	3.64
992	1	46	1	0	1	171	73	133	74		24.9649	0	0	1	0	0	0	0	1	0	0	0	0	1	0	0	0	0	0	1	0	0	0	1	0	0	0	0	0	0	0	0	0	4.93	15.93	9		1.28	2.58
993	1	75	1	0	0	165	75	145	70	95	27.5482	0	0	1	0	0	0	0	0	0	0	0	0	0	1	1	0	0	0	0	0	0	0	0	0	0	0	0	0	0	0	0	0	28.5		9.3		1.71	3.27
994	1	62	1	0	1	171	72	120	75	125	24.623	0	0	1	0	0	0	0	0	0	0	0	0	0	1	0	1	1	0	1	0	0	0	0	0	0	0	0	0	0	0	0	0	22.5		9.9	298.9	0.84	4.3
995	1	62	1	0	1	161	64.3	167	90		24.8061	1	0	1	0	0	0	0	0	0	0	1	0	0	0	0	0	0	0	0	1	0	0	0	0	0	0	0	0	0	0	0	1	8.71	21.24	8.7		1.51	4.89
996	1	67	1	0	1	173	80	135	70		26.7299	1	1	1	0	0	1	0	0	0	1	1	0	0	1	0	0	0	0	1	0	0	0	0	0	0	0	0	0	0	0	0	0	11		10.3	331.5	1.4	4.45
997	1	80	1	0	1	173	76	130	80		25.3934	1	0	1	0	0	1	0	1	0	0	0	0	1	1	0	0	0	1	0	0	0	0	1	0	0	0	0	0	0	1	0	0	8.57		7.5	179.4	2.05	4.18
998	1	51	1	1	1	165	69.2	140	80		25.4178	0	0	1	0	0	1	0	0	0	1	1	0	1	0	0	0	0	0	0	0	0	0	1	0	0	0	0	0	0	0	0	0	9.18	10.93	10	228.3	1.89	4.05
999	1	53	0	0	1	162	71.4	120	80		27.2062	0	0	1	0	0	1	0	0	0	0	0	0	0	1	0	0	0	0	0	0	0	0	1	0	0	0	0	0	0	0	0	0	7.08	12.52	6.5	151.9	3.51	6.21
1000	1	57	1	0	1	170	73	140	80		25.2595	1	0	1	0	0	0	0	1	0	0	1	1	0	1	0	0	0	0	1	1	0	0	0	0	0	0	0	0	0	0	0	0	8.41		4.8	59.3	1.49	4.29
1001	1	42	1	0	0	171	119	160	98		40.6963	1	1	0	0	0	0	0	0	0	0	1	0	1	0	0	0	0	0	0	0	0	0	1	0	0	0	0	0	0	0	0	0	8.62		10	233.3	3.3	4.92
1002	1	46	1	0	1	173	86	135	84		28.7347	1	1	0	0	0	1	0	0	0	0	1	0	0	0	0	0	0	0	0	0	0	0	0	0	0	0	0	0	0	0	0	0	6.42		9		15.11	8.92
1003	1	77	1	0	1	172	81	150	80		27.3797	1	0	0	0	0	0	0	0	0	0	1	0	0	0	0	0	0	0	0	0	0	0	0	0	0	0	0	0	0	0	0	0	5.14		5.8	127.9	2.15	5.45
1004	1	34	1	0	1	183	87	146	102		25.9787	1	0	0	0	0	1	0	0	0	0	0	0	0	0	0	0	0	0	0	0	0	0	0	0	0	0	0	0	0	0	0	0	5.5	10.41	5.9	149.5	0.75	3.61
1005	1	55	0	0	1	156	63	142	87		25.8876	1	0	1	0	0	0	0	0	0	0	0	0	0	1	0	0	0	1	1	0	0	0	0	1	0	0	0	0	0	0	0	0	7.73	15.65	7.5	193.6	1.31	4.96
1006	1	77	1	0	1	168	70	200	80		24.8016	1	1	1	1	1	1	0	0	0	1	1	0	1	1	0	0	0	1	1	0	0	0	0	0	0	0	1	0	0	0	0	0	8.13		7.6	233.5	2.88	4.22
1007	1	48	1	0	1	172	70	132	80		23.6614	1	0	0	0	0	1	0	0	0	0	0	0	0	0	0	0	0	0	0	0	0	0	0	0	0	0	0	0	0	0	0	0	9.16	15.24	7		2.42	5.36
1008	1	39	1	0	1	167	67	130	90		24.0238	1	0	1	1	1	0	0	0	0	0	1	1	0	0	0	0	0	0	0	1	0	0	0	0	0	0	0	0	0	0	0	1	11.6	10.42	10.2	423.5	1	3.71
1009	1	50	1	0	1	168	82.9	130	90		29.3722	1	0	0	0	0	1	0	0	0	0	1	0	0	0	0	0	0	0	0	0	0	0	0	0	0	0	0	0	0	0	0	0	9.93	19.36	8.3	230	2.65	4.48
1010	1	53	1	0	1	160	83.5	146	89		32.6172	0	0	0	0	0	0	0	0	0	0	1	0	0	0	0	0	0	0	0	0	0	0	0	0	0	0	0	0	0	0	0	0	7.08	8.53	8.8	273.3	0.89	4.94
1011	1	49	1	0	1	170	68	140	90		23.5294	1	0	0	0	0	0	0	0	0	0	1	0	0	0	0	0	0	0	0	0	0	0	0	0	0	0	0	0	0	0	0	0	13.4	11.58	10		1.59	3.85
1012	1	27	1	0	0	173	89	145	80		29.737	1	0	0	0	1	0	0	0	0	0	1	0	1	0	0	0	0	0	0	1	0	0	0	0	0	0	0	0	0	0	0	0	13.6		7.9		5.53	7.19
1013	1	62	0	0	1	162	67	153	83		25.5296	1	1	1	1	1	1	0	0	0	1	1	0	1	0	0	0	0	0	0	0	0	0	1	1	0	0	0	0	0	0	0	0	7.7	19.37	7.2	242.2	2.15	3.91
1014	1	69	0	0	1	157	80	132	76		32.4557	0	0	0	0	0	0	0	0	0	0	0	0	0	0	0	0	0	0	0	0	0	0	0	0	0	0	0	0	0	0	0	0	7.53	17.27	9.5	273.5	2.02	6.43
1015	1	74	1	1	1	172	79	130	79		26.7036	1	0	1	0	0	0	0	0	0	0	0	0	0	1	1	1	0	1	0	0	0	0	0	0	0	0	1	0	0	1	0	1	13.8		10.8	337.2	1.35	3.58
1016	1	64	0	0	1	160	71	166	67		27.7344	1	1	1	1	0	0	0	0	0	0	1	0	0	0	0	0	0	0	1	0	0	0	0	0	0	0	0	0	0	0	0	0	5.34		7.2		6.82	6.94
1017	1	49	1	0	1	170	71	145	80		24.5675	1	0	1	0	0	0	0	0	0	0	1	0	0	1	0	0	0	0	0	0	0	0	0	0	0	0	0	0	0	0	0	0	4.35		8.3	246.6	1.44	4.86
1018	1	62	0	0	1		53.3	104	82			0	0	1	0	0	0	0	0	0	0	0	0	0	0	0	0	0	1	1	0	0	0	1	0	0	0	0	0	0	0	0	0	12.7		10.8		1.09	3.68
1019	1	63	0	0	1	165	63.1	93	58		23.1772	1	0	1	0	0	0	0	0	0	0	1	1	0	1	0	1	0	0	0	0	0	0	0	0	0	0	0	0	0	0	0	0	12.6		10.3	175.1	1.92	2.76
1020	1	65	1	0	1	173	77	126	75		25.7276	0	0	0	0	0	0	0	0	0	0	1	0	0	0	0	0	0	1	0	0	0	0	0	0	0	0	0	0	0	0	0	0	6.75		6.5		1.47	3.47
1021	1	57	1	0	1	175	83	150	80		27.102	1	1	0	0	0	0	0	0	0	0	1	0	0	0	0	0	0	0	0	1	0	0	1	0	0	0	0	0	0	0	0	0	11.6		7.2		5.67	5.05
1022	1	58	0	0	1	156	60.5	160	84		24.8603	1	0	0	0	0	0	0	0	0	0	0	0	0	0	0	0	0	0	0	0	0	0	1	0	0	0	0	0	0	0	0	0	4.63		9.9		0.7	4.56
1023	1	52	1	0	1	168	70.2	172	100		24.8724	1	0	0	0	0	0	0	0	0	0	1	0	0	0	0	0	0	0	0	0	0	0	0	0	0	0	0	0	0	0	0	0	4.47		5.8		1.65	6.69
1024	1	69	0	0	1	157	65	170	98		26.3702	1	0	1	0	0	0	0	0	0	0	1	0	0	1	0	0	0	0	0	0	1	0	1	0	1	0	0	1	0	0	0	0	4.74	9.88	6.6		3.85	4.07
1025	1	53	0	0	1	158	74	180	80		29.6427	1	0	1	0	0	1	0	1	0	0	1	0	0	1	0	0	0	0	1	1	0	0	0	0	0	0	0	0	0	0	0	0	6.61		7.1	120.3	3.33	3.29
1026	1	52	1	0	1	174	73.8	150	90		24.3757	1	0	0	1	0	0	0	0	0	0	1	0	0	0	0	0	0	0	0	0	0	0	0	0	0	0	0	0	0	0	0	0	12.2		7.2	152.7	3.27	2.71
1027	1	57	1	0	1	175	89	135	84		29.0612	0	0	1	0	0	1	0	0	0	0	0	0	0	0	0	0	0	0	1	0	0	0	1	0	0	0	0	0	0	0	0	0	12.2	22.18	8.3	254.7	1.93	3.06
1028	1	63	0	0	1	165	68	160	88		24.977	1	0	0	0	1	0	0	0	0	0	0	0	0	0	0	0	0	0	0	0	0	0	0	0	0	0	0	0	0	0	0	0	4.63		7.1	236	1.84	3.28
1029	1	57	0	0	1	162	61.9	130	80		23.5863	1	0	0	0	0	1	0	0	0	1	0	0	0	0	0	0	0	0	0	0	0	0	0	0	0	0	0	0	0	0	0	0	8.33		8.9	258	1.62	4.05
1030	1	72	1	0	1	165	60	140	60		22.0386	1	0	1	1	0	0	0	1	0	0	1	1	0	1	0	0	0	0	0	1	1	0	1	0	0	0	0	0	0	0	0	0	7.82		5.2		1.43	5.58
1031	1	60	1	0	1	175	90	140	92		29.3878	1	0	1	1	0	1	0	0	0	0	1	0	0	1	0	0	0	0	0	0	0	0	0	0	0	0	0	0	0	0	0	0	5.14	10.5	11		0.77	5.87
1032	1	46	0	0	1	153	45	118	85		19.2234	0	0	1	0	0	0	0	0	0	0	0	0	0	0	0	0	0	0	1	0	0	0	0	0	0	0	0	0	0	0	0	0	4.81	17.2	5.3		1.16	4.37
1033	1	68	1	0	1	163	68.8	140	85		25.8948	1	0	0	0	0	1	0	0	0	1	0	0	0	0	0	0	0	0	0	0	0	0	1	0	0	0	0	0	0	0	0	0	7.01		7.8	235.6	1.23	4.58
1034	1	40	1	0	1	168	60	147	88		21.2585	1	0	0	0	0	0	0	1	0	0	1	0	0	0	0	0	0	0	0	0	0	0	0	0	0	0	0	0	0	0	0	0	11.8		8.2	252.8	0.88	3.54
1035	1	49	1	0	1		84	130	70			1	0	0	0	0	0	0	0	0	0	1	0	1	0	0	0	0	0	0	0	0	0	0	0	0	0	0	0	0	0	0	0	13.5		6.2	165.2	0.99	1.89
1036	1	65	1	0	1	168	73	185	75		25.8645	1	1	1	0	1	0	0	0	0	0	1	0	0	1	0	0	0	0	1	0	0	0	0	0	0	0	0	0	0	0	0	0	17.7		6.9	244	1.14	3.45
1037	1	65	1	0	1	163	79	170	80		29.7339	1	0	1	0	0	1	0	0	0	1	1	0	0	1	0	0	0	0	1	0	0	0	1	0	0	0	0	0	0	0	0	0	3.36	18.75	7		0.6	4.57
1038	1	62	1	0	1		71	140	75			1	0	0	0	0	0	0	0	0	0	1	0	1	0	0	0	0	0	0	1	0	0	1	0	0	0	0	0	0	0	0	0	11.9	22.07	9.6	275.1	1.27	4.55
1039	1	49	1	0	1	175	73	133	95		23.8367	1	0	1	0	0	0	0	0	0	0	1	0	0	0	0	0	0	0	1	0	0	0	0	0	0	0	0	0	0	0	0	0	8.79	21.48	6.3	230.6	2.31	4.14
1040	1	64	0	0	1	157	67.5	140	80		27.3845	0	0	0	0	0	1	0	0	0	1	0	0	0	0	0	0	0	0	0	0	0	0	1	0	0	0	0	0	0	0	0	1	8.4	15.93	9.4	334.8	1.31	4.3
1041	1	63	1	0	1	170	71	198	90		24.5675	1	0	1	1	0	0	0	0	0	0	1	1	0	1	0	0	0	1	0	1	0	0	0	0	0	0	0	0	0	0	0	0	6.39		4.8	236.2	2.42	4.8
1042	1	54	0	0	1	150	64	175	96		28.4444	1	1	0	0	1	0	0	0	0	0	0	0	0	0	0	0	0	0	0	0	0	0	0	0	0	0	0	0	0	0	0	0	6.63	20.12	6.5	171.3	1.89	4.44
1043	1	55	1	0	1	175	78	142	82		25.4694	0	0	0	0	0	0	0	0	0	0	0	0	0	1	0	0	0	0	0	0	0	0	0	0	0	0	0	0	0	1	0	1	14.2		11.2	336.4	4.03	4.85
1044	1	56	1	0	1	179	84.5	120	80		26.3725	1	0	1	0	0	1	0	0	0	1	1	0	0	1	0	0	0	0	1	0	0	0	0	0	0	0	0	0	0	0	0	0	11.4	18.24	7.8	241.5	1.23	4.68
1045	1	49	0	0	1	158	64	167	87		25.6369	1	0	0	0	0	0	0	0	0	0	1	0	0	0	0	1	0	1	0	1	0	0	0	0	0	0	0	0	0	0	0	0	32.8		9.8	273.8	0.59	5.56
1046	1	56	1	0	1		68	114	71			1	1	1	0	1	0	0	0	0	0	1	0	0	1	0	0	0	0	0	0	0	0	0	0	0	0	0	0	0	0	0	0	7.63		8.1
1047	1	61	0	1	1	160	73	182	93		28.5156	1	0	1	0	0	0	0	0	0	1	1	0	0	0	0	0	0	0	1	0	0	0	0	0	0	0	0	0	0	0	0	0	10.1	21.42	7.4	183.3	6.69	4.93
1048	1	71	0	0	1		50.9	141	69	88		1	0	1	0	1	0	0	0	0	0	1	0	0	1	1	0	0	0	0	0	0	0	0	0	0	0	0	0	0	0	0	0	4.93		10.6	327.8	2.21	3.97
1049	1	57	1	0	1	172	62	140	85		20.9573	0	0	1	0	1	0	0	0	0	0	0	0	0	0	0	0	0	0	0	0	0	0	0	0	0	0	0	0	0	0	0	0	6.57		9.4	345.5	1.39	3.35
1050	1	62	1	0	1	170	80	150	90		27.6817	1	0	1	0	0	1	0	1	0	0	0	0	0	1	0	0	0	0	1	0	0	0	1	0	0	1	0	0	0	0	0	0	6.16	12.67	6.4	224.7	0.78	2.99
1051	1	50	1	0	1	178	92	144	82		29.0367	0	0	0	0	0	1	0	0	0	1	0	0	0	0	0	0	0	0	0	0	0	0	0	0	0	0	0	0	0	0	0	0	4.18		4.9		1.52	2.97
1052	1	49	0	0	1		48.4	112	66			0	0	0	0	0	0	0	0	0	0	0	0	0	0	0	0	0	0	0	0	0	0	0	0	0	0	0	0	0	0	0	0	8.13	19.01	8.3	235	1.56	3.69
1053	1	61	1	0	1	169	70	140	80		24.5089	1	0	0	0	0	0	0	0	0	0	1	0	0	0	0	0	0	0	0	0	0	0	0	0	0	0	0	0	0	0	0	0	4.01		7.1	248.8	1.03	4.58
1054	1	66	1	0	1	173	71	141	69		23.7228	1	0	0	1	1	0	0	1	0	0	1	1	0	0	0	0	0	1	0	1	0	0	0	1	0	0	0	0	0	0	0	0	15.1		9.3	242.6	7.79	12.09
1055	1	46	0	0	1	158	52	158	92		20.83	0	0	0	0	0	0	0	0	0	0	0	0	0	0	0	0	0	0	0	0	0	0	0	0	0	0	0	0	0	0	0	0	4.47		7.4	210.2	1.09	5.52
1056	1	78	0	0	1	160	56	120	90		21.875	1	0	1	0	0	0	0	0	0	0	0	0	0	1	1	0	0	0	1	0	0	0	1	0	0	0	0	0	0	0	0	0	10.2		7.6	349.5	1.44	4.35
1057	1	50	1	0	1	177	80	118	73		25.5354	1	0	0	0	0	0	0	0	0	0	1	0	0	0	0	0	0	0	0	1	0	0	0	0	0	0	0	0	0	0	0	0	7.61		7.1		1.28	5.37
1058	1	60	1	0	1	172	74.5	130	85		25.1825	1	0	1	0	0	1	0	0	0	0	1	0	0	0	0	0	0	0	1	0	0	0	1	0	0	0	0	0	0	0	0	0	9.03	19.63	9.5		5.04	7.05
1059	1	53	1	1	1	168	112	164	94		39.6825	1	0	1	0	0	1	0	0	0	0	1	0	1	1	0	0	0	0	1	0	0	0	1	0	0	0	0	0	0	0	0	0	11.3	18.49	8.6	245.4	4.87	5.2
1060	1	37	1	0	1	179	98	150	90		30.5858	1	0	0	0	0	1	0	1	0	1	1	0	0	0	0	0	0	0	0	1	0	0	0	0	0	0	0	0	0	0	0	0	12		6.6	66.5	1.77	3.14
1061	1	58	0	0	1	150	56	190	100	72	24.8889	1	0	1	0	0	0	0	0	0	0	1	1	0	1	0	0	0	1	0	0	0	0	1	0	0	0	0	0	0	0	0	0	8.96		7.1	67.2	2.15	7.85
1062	1	44	0	0	1	157	80	154	80		32.4557	0	0	0	0	0	1	0	0	0	0	0	0	1	0	0	0	0	0	0	1	0	0	1	0	0	0	0	0	0	0	0	0	8.92	17.5	7.3	230.8	4.98	5.48
1063	1	60	1	0	1	170	65	102	60		22.4913	0	0	1	0	0	0	0	0	0	0	1	0	0	0	0	0	0	0	1	0	0	0	1	0	0	0	0	0	0	0	0	0	3.82	13.41	7	249.2	0.79	5.16
1064	1	38	1	0	1	165	73	170	84		26.8136	1	0	0	0	0	1	0	0	0	0	0	0	0	0	0	0	0	0	0	0	0	0	0	1	0	0	0	0	0	0	0	0	5.24		8.5	304.7	1.19	5.05
1065	1	65	0	0	1	165	72	200	110		26.4463	1	0	1	0	0	0	0	0	0	0	1	0	0	1	0	0	0	0	0	0	0	0	0	0	0	0	0	0	0	0	0	0	10.2		9.7	284.2	1.87	5.78
1066	1	33	1	0	1	193	120	120	78		32.2156	1	1	1	0	0	0	0	0	0	0	1	0	0	0	0	0	0	0	1	0	0	0	0	0	0	0	0	0	0	0	0	0	5.52		8.1		1.92	6.35
1067	1	58	0	0	1	161	79.5	176	94		30.6701	1	0	1	0	0	1	0	1	0	0	1	0	0	0	0	0	0	1	0	1	0	0	0	0	0	0	0	0	0	0	0	0	4.52		7	187	0.96	8.84
1068	1	52	1	0	1		78	156	90			0	0	1	0	0	0	0	0	0	0	1	0	0	0	0	0	0	0	1	0	0	0	1	0	0	0	0	0	0	0	0	0	9.43	14.82	7.6	180.3	2	5.85
1069	1	52	1	0	1	165	82.5	125	80	80	30.303	0	0	0	0	0	1	0	1	0	0	1	0	0	0	0	0	0	0	0	0	0	0	0	0	0	0	0	0	0	0	0	0	8.36		9.3	229.3	4.62	5.02
1070	1	48	0	0	1	167	80	100	60		28.6851	1	0	0	0	0	0	0	0	0	1	1	0	0	0	0	0	0	0	0	0	0	0	0	0	0	0	0	0	0	0	0	0	8.81		6.7		3.98	4.44
1071	1	53	1	0	1	159	61	140	85		24.1288	1	0	1	1	0	1	0	0	0	0	0	0	0	0	0	0	0	0	0	0	0	0	0	0	0	0	0	0	0	0	0	0	13.6		8.6	366.7	3.56	5.51
1072	1	47	1	0	1		71.6	148	88			1	0	1	0	0	0	0	0	0	0	0	0	0	0	0	0	0	0	0	0	0	0	0	0	0	0	0	0	0	0	0	0	8.31	16.9	10		1.3	4.9
1073	1	56	1	0	1	171	65	104	66		22.2291	0	0	0	0	0	0	0	0	0	0	1	0	0	0	0	0	0	0	1	0	0	0	1	0	0	0	0	0	0	0	0	0	12.3	15.26	9.4		1.43	3.62
1074	1	66	1	0	1	176	79.5	137	86		25.665	1	1	1	0	0	0	0	0	0	0	1	1	0	1	0	1	1	0	1	1	0	0	0	0	0	0	0	0	0	0	0	0	6.73		7.5	179.1	1.22	3.43
1075	1	41	1	0	1	180	105	130	80		32.4074	1	0	0	0	0	1	0	1	0	0	0	0	0	0	0	0	0	0	0	1	0	0	1	0	0	0	0	0	0	0	0	0	8.29	8.04	9.3	266.8	1.58	4.51
1076	1	82	0	0	1	155	55	170	50		22.8928	1	1	1	1	1	0	0	0	0	0	1	0	0	1	0	1	1	0	0	0	0	0	1	0	0	0	0	0	0	0	0	0	4.18	10.57	7	179.4	0.7	3.82
1077	1	52	1	0	1		78	138	89			1	1	1	0	0	0	0	0	0	0	0	0	0	1	1	0	0	0	0	0	0	0	0	0	0	0	0	0	0	0	0	0	12.7		7.8		1.44	5
1078	1	65	0	0	1	152	67	110	70		28.9993	0	0	1	0	0	0	0	0	0	0	0	0	0	0	0	0	0	0	1	0	0	0	1	0	0	0	0	0	0	0	0	0	10.2		11.8	292.6	1.88	5.25
1079	1	93	1	0	1	173	79	140	90		26.3958	1	1	1	1	0	0	0	1	1	1	1	1	1	1	1	1	0	1	0	1	0	0	0	0	0	0	0	0	0	0	0	0	7.3		6.3	145.4	1.2	4.52
1080	1	55	0	0	1	165	62	134	86		22.7732	0	0	1	0	0	1	0	0	0	0	0	0	0	0	0	0	0	0	1	0	0	0	1	0	0	0	0	0	0	0	0	0	7.12	18.55	8.4	229.1	1.17	4.6
1081	1	35	1	0	0	183	70.5	142	97		21.0517	1	0	0	0	0	0	0	1	0	0	1	0	0	0	0	0	0	0	0	1	0	0	0	0	0	0	0	0	0	0	0	0	6.56	16.56	10.8		0.96	4.96
1082	1	56	1	0	1		87	156	92			1	0	1	0	0	0	0	0	0	0	1	0	0	0	0	0	0	0	1	1	0	0	0	0	0	0	0	0	0	0	0	0	6.05		6.6		2.35	6.92
1083	1	73	0	0	1	151	61.7	163	67		27.0602	1	0	1	0	0	0	0	0	0	0	1	0	0	0	0	0	0	0	1	0	0	0	0	0	0	0	0	0	0	0	0	0	5.56	13.15	8.5	268	1.8	5.13
1084	1	55	0	0	1	157	51.3	137	90		20.8122	1	0	0	0	0	0	0	0	0	0	0	0	0	0	0	0	0	0	0	0	0	0	1	0	0	0	0	0	0	0	0	0	5.58	15.69	8.1		1.5	2.77
1085	1	68	1	0	1	178	91	137	70		28.7211	1	0	1	1	1	1	0	0	0	1	1	0	1	1	0	0	0	1	0	0	0	0	0	0	0	0	0	0	0	0	0	0	6.77		7.1	226	0.99	2.6
1086	1	36	1	0	1		87	135	98			1	0	0	1	0	0	0	0	0	0	1	1	0	0	0	0	0	0	0	1	0	0	0	0	0	0	0	0	0	0	0	0	7.16		6.9	71	4.83	6.52
1087	1	58	1	0	1	169	83	120	80		29.0606	1	1	0	0	0	1	0	0	0	0	1	0	0	0	0	0	0	0	0	0	0	0	1	0	0	0	0	0	0	0	0	0	8.36	10.46	8.3	297.3	1.37	3.81
1088	1	64	1	0	1	170	81	134	83		28.0277	1	0	1	0	0	0	0	0	0	0	0	0	0	1	0	0	0	0	0	0	0	0	0	0	0	0	0	0	0	0	0	0	7.33	14.83	6.9	211.1	1.49	4.77
1089	1	63	1	0	1	161	75	158	94		28.9341	0	0	1	0	0	0	0	0	0	0	1	0	0	1	1	0	0	0	0	0	0	0	0	0	0	0	0	0	0	0	0	0	7.17	17.63	11.4	315	1.74	3.18
1090	1	48	1	0	1		75	137	89			0	0	0	0	0	0	0	0	0	0	0	0	0	0	0	0	0	0	0	0	0	0	0	0	0	0	0	0	0	0	0	0	17.9		9.8	308.3	6.33	4.87
1091	1	59	1	0	1	170	83	160	90		28.7197	1	0	1	0	0	0	0	0	0	0	1	0	0	1	0	0	0	0	0	1	0	0	0	0	0	0	0	0	0	0	0	0	6.18		5.8	160.1	2.45	4.2
1092	1	56	0	0	1		55	130	70			0	0	0	0	0	0	0	0	0	0	0	0	0	0	0	0	0	0	0	0	0	0	0	0	0	0	0	0	0	0	0	0	7.37		8.4		2.11	4.95
1093	1	47	1	0	1	172	85	146	96		28.7317	1	0	0	0	0	1	0	0	0	0	0	0	0	0	0	0	1	0	0	0	0	0	0	0	0	0	0	0	0	0	0	0	14	19.55	9.6	297.6	2.98	5.19
1094	1	49	1	0	1	172	76	133	80		25.6896	0	0	0	0	0	0	0	0	0	1	0	0	0	0	0	0	0	1	0	0	0	0	1	0	0	0	0	0	0	0	0	0	11	21	7.9	296.9	1.33	4.53
1095	1	53	1	0	1	178	70	138	78		22.0932	1	0	1	0	0	0	0	0	0	0	1	0	0	0	0	0	0	0	0	0	0	0	0	0	0	0	0	0	0	0	0	0	12.9	18.64	9.2	201.8	0.65	5.82
1096	1	60	1	0	1	170	66	130	70		22.8374	1	0	0	0	0	0	0	1	0	1	0	0	0	0	0	0	0	0	0	0	0	0	1	0	0	0	0	0	0	0	0	0	6.21		8.3	221.9	2.86	3.55
1097	1	47	0	0	1	161	68	164	76		26.2336	1	0	0	0	0	0	0	0	0	0	1	0	0	0	0	0	0	0	0	1	0	0	1	0	0	0	0	1	0	0	0	0	3.44	9.68	6.1	169	1.54	3.57
1098	1	60	0	0	1	155	43.5	112	78		18.1061	0	0	0	0	0	0	0	1	0	0	0	0	0	0	0	0	0	0	0	0	0	0	0	0	0	0	0	1	0	0	0	0	12.3	15.4	7.2	302.5
1099	1	67	1	0	1	170	77	112	74		26.6436	0	0	1	0	0	0	0	0	0	0	0	0	0	1	1	1	0	0	0	0	0	0	0	0	0	0	0	0	0	0	0	0	18.6		8.1	251.9	0.75	3.61
1100	1	55	1	0	1	180	93	155	110		28.7037	1	0	0	0	0	0	0	0	0	0	0	0	0	0	0	0	0	0	0	0	0	0	0	0	0	0	0	0	0	0	0	0	7.79		7.4	221.8	5.03	6.58
1101	1	48	1	0	1	164	65	180	110		24.1672	1	0	0	0	0	0	0	0	0	0	1	0	0	0	0	0	0	0	0	0	0	0	0	0	0	0	0	0	0	0	0	0	10.9		12.1		1.23	5.06
1102	1	54	0	0	1	154	63	120	80		26.5643	1	0	0	0	0	0	0	0	0	0	0	0	0	0	0	0	0	0	0	0	0	0	1	0	0	0	0	0	0	0	0	0	4.9		6	174.9	1.33	3.87
1103	1	67	1	0	1	172	80	130	70		27.0416	1	0	1	1	1	1	0	0	0	1	0	0	0	1	1	0	0	0	0	0	0	0	1	0	0	0	0	0	0	0	0	0	4.34		8.4	170.3	1.78	3.17
1104	1	68	0	0	1	160	78	130	80		30.4688	0	1	0	0	0	1	0	0	0	0	0	0	0	0	0	0	0	0	0	0	0	0	1	0	0	0	0	0	0	0	0	0	7.52	11.43	8.6	272.7	2.11	4.57
1105	1	79	0	0	1	159	72	150	90		28.4799	1	1	1	1	0	1	0	0	0	1	1	1	0	1	1	1	1	0	0	1	0	0	1	0	0	0	0	0	0	0	0	0	11.6		6.5	258.9	13.03	5.18
1106	1	63	0	0	1	167	72	100	60		25.8166	0	1	1	0	0	0	0	1	0	0	0	0	1	0	0	0	0	0	0	0	0	0	1	0	0	0	0	0	0	0	0	0	8.31	9.3	8		3.98	4.38
1107	1	61	0	0	1	160	61	135	80		23.8281	1	0	0	0	0	0	0	0	1	0	1	0	0	0	0	0	0	0	1	0	0	0	1	1	0	0	0	0	0	0	0	1	5.63		7.7		1.02	3.82
1108	1	52	0	0	1	163	75	140	80		28.2284	1	0	0	0	0	0	0	0	0	0	1	1	0	0	0	0	0	0	0	1	0	0	0	0	0	0	0	0	0	0	0	0	7.86		7	96.7	1.74	9.85
1109	1	54	1	0	1	171	81.3	130	110		27.8034	1	0	1	1	0	1	0	1	0	1	1	0	0	0	0	0	0	0	1	0	0	0	1	0	0	0	1	0	0	0	0	0	9.47	12.58	8.9	300.2	1	5.33
1110	1	48	0	0	1	156	56	130	70		23.0112	0	0	0	0	0	0	0	0	0	0	0	0	0	0	0	0	0	0	0	0	0	0	0	0	0	0	0	0	0	0	0	0	4.67		6.4	212.4	1.1	4.44
1111	1	76	0	0	1	156	62.2	143	65		25.5588	1	1	1	0	0	1	0	0	0	1	0	0	0	1	0	0	0	0	1	0	0	0	1	0	0	0	0	0	0	0	0	1	8.73	19.26	12	265.8	2.59	6.95
1112	1	65	1	0	1		75	119	63			0	0	1	0	0	0	0	0	0	0	0	0	0	1	0	0	0	0	0	0	0	0	0	0	0	0	0	0	0	0	0	0	3.67		6		0.91	2.91
1113	1	64	1	1	1	176	94	159	68		30.3461	1	0	0	1	0	1	0	0	0	0	1	0	0	0	0	0	1	0	1	0	0	0	1	0	0	0	0	0	0	0	0	0	3.55	12.48	9.1		1	4.88
1114	1	61	1	0	1	165	74	130	80		27.1809	0	0	1	0	0	1	0	0	0	1	1	0	0	0	0	0	0	0	0	0	0	0	1	0	0	0	0	0	0	0	0	0	9.69		8.1	297.4	0.27	1.93
1115	1	42	1	0	1	170	90	180	100		31.1419	1	0	0	0	0	0	0	0	0	0	1	1	0	0	0	0	0	1	0	1	0	0	0	0	0	0	0	0	0	0	0	0	5.79		4.5	94.7	1.92	4.54
1116	1	68	1	0	1	162	56	150	90		21.3382	1	0	0	0	0	0	0	1	0	0	1	0	0	0	0	0	0	0	0	0	0	0	0	0	0	0	0	0	0	0	0	0	11.5		12.6	725.6	2.23	5.4
1117	1	61	1	0	1	164	72	106	70		26.7698	1	0	0	1	0	0	0	0	0	0	1	0	1	0	0	0	0	0	0	0	0	0	1	0	0	0	0	0	0	0	0	0	4.25		6.9	219.1	1.61	3.68
1118	1	55	1	1	1		76.1	153	76			1	0	1	0	0	0	0	0	0	0	1	0	0	1	0	1	0	0	0	1	0	0	0	0	0	0	0	0	0	0	0	0	12.6		6.4		1.8	3.34
1119	1	42	1	0	1	177.5	95	131	84		30.1527	1	0	1	0	0	1	0	0	0	0	1	0	0	0	0	0	0	1	0	0	0	0	1	0	0	0	0	0	0	0	0	0	7.33	17.67	10.8	328.5	1.35	5.58
1120	1	58	1	0	1	173	79.4	132	77		26.5295	1	1	1	0	0	1	0	0	0	0	0	0	1	1	0	0	0	0	1	0	0	0	0	0	0	0	0	0	0	0	0	0	11.5	13.73	7.9	222.2	1.8	4.45
1121	1	68	0	0	1	156	60	163	89		24.6548	1	0	0	1	0	0	0	0	0	0	0	0	0	0	0	0	0	1	0	0	1	0	0	0	0	1	0	0	0	0	0	1	8.9		8.8	299.6	2.17	5.14
1122	1	43	1	0	1	157	68	130	70		27.5873	0	0	0	0	0	1	0	0	0	1	0	0	0	0	0	0	0	0	0	0	0	0	0	0	0	0	0	0	0	0	0	0	6.2	13.42	8.8		1.8	4.33
1123	1	72	0	0	1	156	76	160	78		31.2295	1	0	1	0	0	1	0	0	0	1	1	0	0	1	0	0	0	0	0	0	0	0	1	0	0	0	0	0	0	0	0	0	8.74	9.53	6.5	291.4	1.34	3.5
1124	1	49	1	1	1		95	179	108			1	0	0	0	1	0	0	0	0	0	1	0	0	0	0	0	0	0	0	0	0	0	0	0	0	0	0	0	0	0	0	0	6.3		9.2	175.4	1.83	6.23
1125	1	40	1	0	1	172	91.5	117	76		30.9289	0	1	0	0	0	1	0	0	0	0	0	0	0	0	0	0	0	0	0	0	0	0	0	0	0	0	0	0	0	0	0	1	15.5		9		6.59	3.76
1126	1	44	1	0	1	173	81	150	92		27.0641	1	0	1	0	0	0	0	0	0	1	0	0	0	0	0	0	0	0	1	0	0	0	0	0	0	0	0	0	0	0	0	0	7.62		8.5	216.5	2.42	3.29
1127	1	68	0	0	1	156	54	160	84		22.1893	0	0	0	0	0	0	0	0	0	0	0	0	0	0	0	0	0	0	0	0	0	0	0	0	0	0	0	0	0	0	0	0	9.14		9	318.4	1.96	7.44
1128	1	69	0	0	1	158	61	164	78		24.4352	1	0	1	0	0	1	0	0	0	0	0	0	0	0	0	0	0	0	1	0	0	0	1	0	0	0	0	0	0	0	0	0	9.3		8.6		1.33	3.58
1129	1	64	1	0	1	170	77	154	90		26.6436	1	1	1	0	0	0	0	0	0	0	0	0	0	1	0	0	0	1	0	0	0	0	0	0	0	0	0	0	0	0	0	0	10.7		7.4	251	1.22	3.58
1130	1	66	0	0	1	163	62	137	85		23.3355	1	0	1	0	1	1	0	0	0	0	0	0	0	0	0	0	0	0	1	0	0	0	1	0	0	0	0	0	0	0	0	0	11.6	16.45	11	396.6	1.84	4.45
1131	1	70	1	0	1		77	146	64			0	0	1	0	0	0	0	1	0	0	0	0	1	1	0	0	0	0	0	0	0	0	0	0	0	0	0	0	0	0	0	0	12.2		9		1.07	4.3
1132	1	72	1	0	1	160	67.7	150	78		26.4453	1	0	0	0	0	0	0	0	0	0	0	0	0	0	0	0	0	0	0	0	0	0	0	0	0	0	0	0	0	0	0	0	7.33		6.6	229.6	1.02	5.51
1133	1	47	1	0	1	173	76	140	80		25.3934	1	0	0	0	0	0	0	0	0	0	0	0	0	0	0	0	0	0	0	0	0	0	0	0	0	0	0	0	0	0	0	0	4.21		6.3	162	1.26	5.39
1134	1	70	0	0	1	165	53.5	194	108		19.6511	1	0	1	0	0	0	0	0	0	0	1	1	0	0	0	0	0	0	1	1	0	0	0	0	0	0	0	0	0	0	0	0	5.03		6.5		7.78	9.23
1135	1	53	1	0	1	182	104.5	160	80		31.5481	1	0	1	1	1	0	0	0	0	0	1	0	0	1	0	0	0	0	1	0	0	0	0	0	0	0	0	0	0	0	0	0	8.84	14.33	11	156	10.16	5.75
1136	1	63	0	0	1			162	67			1	1	1	0	0	0	0	0	0	0	0	0	0	1	0	0	0	0	0	0	0	0	0	0	0	0	0	0	0	0	0	0	4.8		6		2.02	3.43
1137	1	60	1	0	1	165	78	133	76		28.6501	1	0	1	1	0	1	0	0	0	0	1	0	0	0	0	0	0	0	0	0	0	0	0	0	0	0	0	0	0	0	0	0	14.7		7.9		1.76	4.61
1138	1	58	1	0	1	164	80	178	87		29.7442	1	0	1	0	0	1	0	0	0	0	0	0	0	0	0	0	0	0	1	0	0	0	1	0	0	0	0	0	0	0	0	0	10.6	14.38	8		3.09	3.63
1139	1	69	0	0	1	145	52	140	82		24.7325	1	0	0	0	0	0	0	0	0	0	0	0	0	0	0	0	0	0	0	0	0	0	1	0	0	0	0	0	0	0	0	0	6.42	17.62	8.3	260.6	1.35	3.6
1140	1	47	1	0	1	163	62	116	77		23.3355	1	0	0	0	0	1	0	0	0	0	1	0	0	0	0	0	0	0	1	1	0	0	0	0	0	0	0	0	0	0	0	0	6.79		10.2		0.64	3.78
1141	1	55	1	0	1	170	73	163	79		25.2595	1	0	1	0	0	1	0	0	0	1	1	0	0	0	0	0	0	0	1	1	0	0	1	0	0	0	0	0	0	0	0	0	8.34		6.7	139.1	1.27	2.83
1142	1	49	1	1	1		86.5	112	80			1	1	0	0	0	1	0	0	0	0	1	0	0	0	0	0	0	0	0	0	0	0	1	0	0	0	0	0	0	0	0	0	7.46		8		1.51	6.11
1143	1	49	1	0	1	174	73.4	142	96		24.2436	0	1	1	0	1	1	0	0	0	0	0	0	0	0	0	0	0	1	1	0	1	0	0	0	0	0	0	0	0	0	0	0	6.46	12.39	7.2	207	3.57	6.33
1144	1	59	1	0	1	172	73	130	80		24.6755	1	1	1	1	0	1	0	0	0	0	1	1	0	0	0	0	0	0	0	0	0	0	0	0	0	0	0	0	0	0	0	0	16.9		11.9	447.5	3.13	3.39
1145	1	62	0	0	1	157	65	165	95		26.3702	1	0	0	0	0	1	0	0	0	0	0	0	0	0	0	0	0	0	0	1	0	0	1	0	0	0	0	0	0	0	0	0	5.02		5.3	187.3	2.63	3.89
1146	1	60	0	0	1		77	138	76			0	1	0	0	0	0	0	0	0	0	0	0	0	0	0	0	0	0	0	0	0	0	0	0	0	0	0	0	0	0	0	0	8.82		9.8		2.17	5.13
1147	1	27	1	0	1	177	78	130	80		24.8971	0	0	0	0	0	0	0	1	0	0	0	0	0	0	0	0	0	0	0	0	0	0	0	0	0	0	0	0	0	0	0	0	11.4	17.52	12	467.8	1.66	5.27
1148	1	60	1	0	1	178	81.9	152	68		25.849	1	0	0	0	0	1	0	0	0	0	1	0	0	0	0	0	0	0	0	0	0	0	1	0	0	0	0	0	0	0	0	0	5.13		6.3		1.17	2.97
1149	1	60	1	0	1		72	114	67			1	0	1	0	0	0	0	1	0	1	1	0	0	0	0	0	0	0	1	0	0	0	0	0	0	0	0	0	0	0	0	0	10.1		9.5		1.47	5.95
1150	1	57	0	0	1	165	76	154	95		27.9155	1	0	0	0	0	0	0	0	0	0	1	0	0	0	0	0	0	0	0	0	0	0	1	0	0	0	0	0	0	0	0	0	10.8		6		2.7	6.28
1151	1	49	0	0	1	158	75.7	150	80		30.3237	1	0	0	0	0	1	0	0	0	0	1	0	0	0	0	0	0	0	0	0	0	0	0	0	0	0	0	0	0	0	0	0	7.19	7.68	8.8	124.5	4.78	6.82
1152	1	39	1	0	1	172	73	130	82		24.6755	0	0	0	0	0	1	0	1	0	1	1	0	0	0	0	0	0	0	0	0	0	0	1	0	0	0	0	0	0	0	0	0	11.9	4.93	7	214.5	1.89	3.63
1153	1	38	0	0	1		72	130	90			0	0	1	0	1	1	0	0	0	1	1	0	0	0	0	0	0	1	0	1	0	0	0	0	0	0	0	0	0	0	0	0	6.11		7.3		1.13	5.28
1154	1	47	1	0	1	170	69	120	80		23.8754	0	0	0	0	0	0	1	0	0	0	1	0	0	0	0	0	0	0	0	0	0	0	0	0	0	0	0	0	0	0	0	0	5.17		5.4		1.24	3.62
1155	1	56	0	0	1	163	67.5	135	80		25.4055	1	1	0	0	0	1	0	1	0	1	1	1	0	0	0	0	0	1	0	1	0	0	0	0	0	0	0	0	0	0	0	0	5.5	12.64	5.3	163.1	2.15	5.24
1156	1	62	1	0	1		88	140	80			1	0	0	0	0	1	0	0	0	0	1	0	1	0	0	0	0	0	0	0	0	0	1	0	0	0	0	0	0	0	0	0	7.57		6.9		1.68	4.89
1157	1	64	1	0	1	164	71	115	70		26.398	0	0	0	1	0	1	0	0	0	0	0	0	0	0	0	0	0	0	0	1	0	0	1	0	0	0	0	0	0	0	0	0	5.32		6		0.84	2.91
1158	1	43	1	0	1	176	103	167	92		33.2516	1	0	1	0	0	1	0	0	0	0	0	0	0	0	0	0	0	0	0	0	0	0	0	0	0	0	0	0	0	0	0	0	12.7	19.84	8.7	271.4	1.64	3.82
1159	1	55	1	0	1	184	105	164	86		31.0137	1	0	0	0	0	1	0	0	0	0	1	0	0	0	0	0	0	0	0	0	0	0	0	0	0	0	0	0	0	0	0	0	12.2	19.54	10.5		1.04	3.54
1160	1	50	1	0	1		89	150	80			1	0	0	0	0	0	0	0	0	0	1	0	0	0	0	0	0	0	0	0	0	0	1	0	0	0	0	0	0	0	0	0	7.27		10.8		13.5	11.18
1161	1	31	1	0	0	161	55	140	90		21.2183	0	0	0	0	0	0	0	0	0	0	0	0	1	0	0	0	0	0	0	0	0	0	0	0	0	0	0	0	0	0	0	0	7.08	8.61	7	190.5	1.56	4.11
1162	1	59	0	0	0	163	57.2	160	55	99	21.5288	1	0	1	0	0	0	0	1	0	1	1	1	0	1	0	0	0	1	0	1	0	0	1	0	0	0	0	0	0	0	0	0	4.92		4.3	131.9	1.32	5.6
1163	1	64	0	0	1	162	80	130	80		30.4832	1	1	1	0	1	1	0	0	0	0	1	0	0	1	0	1	0	0	1	0	0	0	0	0	0	0	0	0	0	0	0	0	11.6		7.8	282.2	1.35	6.08
1164	1	66	0	0	1	155	52	160	68		21.6441	1	0	0	0	0	0	0	0	0	0	1	0	0	0	0	0	0	0	0	0	0	0	1	0	0	0	0	0	0	0	0	0	11.4	24.61	10.8	305.4	0.58	3.68
1165	1	63	1	0	1	158	65	146	76		26.0375	1	0	0	1	0	1	0	0	0	0	1	0	0	0	0	0	0	0	1	0	0	0	0	0	0	0	0	0	0	0	0	0	6.26	20.81	7.8	219.5	2.09	2.34
1166	1	25	0	0	1	162	70	120	70		26.6728	0	0	0	0	0	0	0	0	0	0	0	0	0	0	0	0	0	0	0	0	0	0	0	0	0	0	0	0	0	0	0	0	5.85		10.4	131	2.3	5.25
1167	1	65	1	0	1	172	65	138	84		21.9713	0	0	0	0	0	0	0	1	1	1	0	0	0	0	0	0	0	1	0	0	0	0	1	0	0	1	0	0	0	0	0	1	5.46		8.5		0.77	2.55
1168	1	61	1	0	1	170	70	120	80		24.2215	0	0	1	0	0	0	0	1	0	0	0	0	0	0	0	0	0	0	0	0	0	0	0	0	0	0	0	0	0	0	0	0	6.58		7.3	215.7	1.2	3.69
1169	1	61	1	1	1	172	92	183	93		31.0979	1	0	1	0	0	0	0	0	0	0	1	0	0	0	0	0	0	0	1	0	0	0	1	0	0	0	0	0	0	0	0	0	11	22.46	8.8	114.7	3.44	5.68
1170	1	53	0	0	1	161.5	77.9	132	86		29.8671	0	0	1	0	0	0	0	0	0	0	1	0	0	0	0	0	0	0	1	0	0	0	1	0	0	0	0	0	0	0	0	0	11	22.3	8.7		1.97	6.88
1171	1	47	1	0	1	168	59.5	120	76	82	21.0813	0	0	1	0	0	0	0	0	1	0	1	0	0	0	0	0	0	1	0	1	0	0	0	0	0	0	0	0	0	0	0	0	18.4	22.02	11.9	261.5	3.75	5.69
1172	1	52	1	0	1	162	89	130	80		33.9125	1	0	1	0	0	1	0	0	0	1	0	0	0	0	0	0	0	0	1	0	0	0	1	0	0	0	0	0	0	0	0	0	9.04	13.33	8.7	248.1	3.47	5.42
1173	1	61	0	0	1	162	66	140	65		25.1486	0	0	1	0	0	1	0	0	0	0	0	0	0	0	0	0	0	0	1	0	0	0	1	0	0	0	0	0	0	0	0	0	7.27	15.58	9.2	286.8	1.82	4.28
1174	1	64	0	0	1	162	54	122	70		20.5761	0	0	1	0	0	0	0	0	0	0	0	0	0	0	0	0	0	0	1	0	0	0	0	0	0	0	0	0	0	0	0	0	9.17	20.97	12.8		1.72	4.99
1175	1	45	1	0	1		94	136	71			0	1	1	0	0	0	0	0	0	0	1	0	0	1	0	1	0	0	0	0	0	0	0	0	0	0	0	0	0	0	0	0	6.98		7.8	119.8	2.86	8.9
1176	1	72	1	0	1	167	66	180	80		23.6652	1	0	0	0	0	0	0	0	0	0	0	0	0	0	0	0	0	0	0	0	0	0	0	0	0	0	0	0	0	0	0	0	8.91		9.8	332.8	1.35	3.99
1177	1	57	1	0	1	163	67	127	60		25.2174	0	0	1	0	0	0	0	1	0	0	0	0	0	1	0	0	0	0	0	0	0	0	0	0	0	0	0	0	0	0	0	0	6.46	19.51	7.8		0.66	4.09
1178	1	47	1	0	1		80	154	90			1	0	0	0	0	1	0	0	0	1	1	0	0	0	0	0	0	0	0	0	0	0	0	0	0	0	0	0	0	0	0	0	11.9		8.5	188.1	6.27	3.51
1179	1	76	0	0	1	166	89	150	74		32.2979	1	0	1	0	0	0	0	0	0	0	1	1	0	1	0	0	0	1	0	0	0	0	1	0	0	0	0	0	0	0	0	0	6.6		8.7	213.6	2.57	9.53
1180	1	64	0	1	1	162	50	121	66		19.052	1	0	1	0	0	0	0	0	0	0	1	0	1	1	0	0	0	0	1	1	0	0	0	0	0	0	0	0	0	0	0	0	9.52		8	165	0.68	3.99
1181	1	51	1	0	1	172	85	112	72		28.7317	0	1	1	0	0	0	0	0	0	0	0	0	0	0	0	0	0	0	1	0	0	0	1	0	0	0	0	0	0	0	0	0	18.1	19.12	9.8	231.3	3.45	5.45
1182	1	39	1	0	1	170	51	134	78		17.6471	1	1	0	0	0	0	0	0	0	0	1	0	0	0	0	0	0	0	0	1	0	0	1	0	0	0	0	0	0	0	0	0	2.31		6.9	208.6	0.58	2.12
1183	1	66	1	0	1	175	78	150	70		25.4694	1	0	1	0	0	0	0	1	0	0	1	0	0	0	0	0	0	0	1	0	0	0	1	0	0	0	0	0	0	0	0	1	11.6	15.12	8.2		1.15	3.93
1184	1	50	1	0	1		71	128	92			1	0	0	0	0	0	0	0	0	0	1	0	0	0	0	0	0	0	0	0	0	0	1	1	0	0	0	0	0	0	0	0	7.19	12.25	7.9	233.1	1.17	3.91
1185	1	63	1	0	1	169	89	120	80		31.1614	1	0	0	0	0	1	0	0	0	0	1	0	0	0	0	0	0	0	0	0	0	0	0	0	0	1	0	0	0	0	0	0	19.9		10.6	321	4.3	5.63
1186	1	83	0	0	1	162	70	139	80		26.6728	1	0	1	0	0	1	0	0	0	0	0	0	0	1	0	0	1	0	1	0	0	0	1	0	0	0	0	0	0	0	0	0	5.67		10.2		1.35	4.34
1187	1	41	1	0	1	174	82	128	82		27.0842	0	0	0	0	0	0	0	0	0	0	0	0	0	0	0	0	0	0	0	0	0	0	0	0	0	0	0	0	0	0	0	0	5		6	208.9	2.06	4.76
1188	1	56	1	0	1		74	128	70			0	0	0	0	0	0	0	0	0	0	0	0	0	0	0	0	0	0	0	0	0	0	0	0	0	0	0	0	0	0	0	0	11.8	16.32	9.6		2.65	3.47
1189	1	52	1	0	1		68	113	80			0	0	1	0	0	0	0	0	0	0	1	0	0	1	0	0	0	0	1	0	0	0	1	0	0	0	0	0	0	0	0	0	11.8	22.71	8.1		1.52	4.97
1190	1	27	1	0	0	160	50	128	72		19.5312	1	0	0	0	0	0	0	0	0	0	1	0	0	0	0	0	0	0	0	1	0	0	0	0	0	0	0	0	0	0	0	0	2.81		5.7	170.3	1.14	4.79
1191	1	67	1	0	1			140	65			1	0	0	0	0	0	0	0	0	0	0	0	0	1	1	0	0	0	0	0	0	0	0	0	0	0	0	0	0	0	0	0	11.8		7.6		0.7	3.74
1192	1	51	1	0	1	178	84	156	88		26.5118	0	0	0	0	0	1	0	0	0	0	0	0	0	0	0	0	0	0	0	0	0	0	0	0	0	0	0	0	0	0	0	0	10		11.3		1.29	3.52
1193	1	54	1	0	1	172	65	170	110		21.9713	1	0	0	0	0	1	0	0	0	0	0	0	0	0	0	0	0	0	0	0	0	0	0	1	0	0	0	0	0	0	0	0	7.63		7.2		2.61	3.38
1194	1	48	0	0	1	158	55	150	80		22.0317	0	0	0	0	0	0	0	0	0	1	0	0	0	0	0	0	0	0	0	0	0	0	0	0	0	0	0	0	0	0	0	0	7.82	15.4	6.1		1.14	4.97
1195	1	35	1	0	1	178	82	163	117		25.8806	1	1	1	0	0	0	0	1	0	0	1	0	0	1	0	0	0	0	0	0	0	0	0	0	0	0	0	0	0	0	0	0	9.12		10.3	174.4	3.86	4.92
1196	1	52	1	0	1	183	77	150	90		22.9926	1	1	1	0	0	0	0	0	0	0	1	0	0	0	0	0	0	0	0	0	0	0	1	0	0	0	0	0	0	0	0	0	7.84	28.85	11.3	451.9
1197	1	59	0	0	1	154	56.8	125	90		23.9501	0	0	0	0	0	0	0	0	0	0	0	0	0	0	0	0	0	0	0	1	0	0	1	0	0	0	0	0	0	0	0	0	13.9	18.56	9.5		0.91	3.8
1198	1	61	0	0	1		62.1	138	60			1	0	0	1	0	0	0	0	0	0	1	0	0	0	0	0	0	0	0	0	0	0	0	0	0	0	0	0	0	0	0	0	11	16.55	8.3		1.68	6.59
1199	1	58	1	0	1	172	66	160	100		22.3094	1	0	1	0	0	0	0	0	0	0	0	0	0	0	0	0	0	0	1	0	0	0	1	0	0	0	0	0	0	0	0	0	8.14	15.82	7.3	244.1	1.34	2.99
1200	1	57	0	0	1	166	86	140	80		31.2092	1	0	0	0	0	0	0	0	0	0	0	0	0	0	0	0	1	0	0	0	0	0	1	0	0	0	0	0	0	0	0	0	5.95	10.27	9.6	292.6	1.74	3.89
1201	1	67	0	0	1	151	53.2	125	78		23.3323	0	0	1	0	0	1	0	0	0	0	0	0	0	0	0	0	0	0	0	0	0	0	1	0	0	0	0	0	0	0	0	0	11	18.64	9.6		1.03	4.51
1202	1	62	1	0	1		62.7	140	78			1	0	1	1	0	0	0	0	0	0	1	0	0	0	0	0	0	0	1	0	0	0	1	0	0	0	0	0	0	0	0	0	5.33	18.88	10.1		0.56	2.84
1203	1	64	0	0	1		57	156	76			1	0	0	0	0	0	0	0	0	0	0	0	0	0	0	0	0	0	0	0	0	0	0	0	0	0	0	0	0	0	0	0	9.54		8.3	229.5	2.76	4.1
1204	1	55	1	0	1	168	77	130	78		27.2817	1	0	0	0	0	0	0	0	0	0	0	0	0	0	0	0	0	0	0	0	0	0	0	0	0	0	0	0	0	0	0	0	4.7		6.7	197.8	0.92	4.28
1205	1	66	1	0	1	170	71	198	104		24.5675	1	0	0	0	0	0	0	0	0	0	1	0	0	0	0	0	0	1	0	0	0	0	0	0	0	0	0	0	0	0	0	0	9.14	8.4	7.5	272.2	1.13	5.75
1206	1	60	0	1	1	155	54	142	84		22.4766	0	0	0	0	0	0	0	0	0	0	0	0	0	0	0	0	0	0	0	0	0	0	0	0	0	0	0	0	0	0	0	0	5.24		10.2	349.6	1.3	4.36
1207	1	46	0	0	1	153	64	124	80		27.3399	0	0	0	0	0	0	0	0	0	0	0	0	0	0	0	0	0	0	0	0	0	0	0	0	0	0	0	0	0	0	0	0	7.3	14.58	8.3	257.1	1.7	3.56
1208	1	62	1	0	1	169	72	138	80		25.2092	1	0	0	0	0	0	0	0	0	0	1	0	0	0	0	0	0	1	0	0	0	0	0	0	0	0	0	0	0	0	0	0	6.55	16.26	7.9		0.84	6.02
1209	1	54	1		1	180	90	150	90		27.7778	1	0	1	0	0	0	0	0	0	0	1	0	0	0	0	0	0	0	0	0	0	0	1	0	0	0	0	0	0	0	0	0	19.2		10.1		4.25	6.49
1210	1	62	1	1	1	168	65.5	130	70		23.2072	0	0	0	0	0	1	0	1	0	0	0	0	0	0	0	0	0	0	0	0	0	0	0	0	0	0	0	0	0	0	0	0	10.9	16.24	12.4	454.8	1.03	3.75
1211	1	63	0	0	1	150	60.8	146	73		27.0222	1	0	1	0	0	1	0	0	0	0	0	0	0	1	0	0	1	0	0	0	0	0	0	0	0	0	0	0	0	0	0	0	10.8		7.3	265.8	1.25	3.63
1212	1	40	0	0	1	160	51	130	80		19.9219	0	0	0	0	0	0	0	0	0	0	0	0	0	0	0	0	0	0	0	0	0	0	0	0	0	0	0	0	0	0	0	0	6.53		6.8	564.1	0.96	5.1
1213	1	66	0	0	1	155	75	150	100		31.2175	1	0	1	0	0	0	0	0	0	0	1	0	0	1	0	0	0	0	0	0	0	0	0	0	0	0	0	0	0	0	0	0	10.1		10		1.46	5.16
1214	1	38	0	0	0	161	83	141	94		32.0204	1	0	1	0	0	1	0	0	0	0	1	0	0	0	0	0	0	0	0	0	0	0	1	1	0	0	0	0	0	0	0	0	13.5		6.6		1.33	4.94
1215	1	70	0	0	1	172	71	140	73		23.9995	1	1	1	0	0	1	0	0	0	0	0	0	0	1	0	0	0	0	1	0	0	0	1	0	0	0	0	0	0	0	0	0	13.3	20.63	9.8	247.8	1.13	3.94
1216	1	50	1	0	1	170	76	128	82		26.2976	0	0	1	0	0	0	0	0	0	0	0	0	0	0	0	0	0	0	0	0	0	0	0	0	0	0	0	0	0	0	0	0	6.14	11.12	7.8	256	1.4	4.82
1217	1	43	0	0	1	164	83	180	120		30.8596	1	0	0	0	0	0	0	0	0	0	1	0	0	0	0	0	0	0	0	0	0	0	0	0	0	0	0	0	0	0	0	0	8.27		5.6	100.4	3.08	4.67
1218	1	61	1	0	1	166	60.7	146	80		22.0279	0	0	1	0	0	1	0	0	0	0	1	0	0	0	0	0	0	0	1	0	0	0	0	0	0	0	0	0	0	0	0	0	7.95	15.41	10.7	325.7	1.97	4.26
1219	1	43	1	1	1			105	61			1	0	0	0	0	0	0	0	0	0	0	0	0	0	0	0	0	0	0	0	0	0	0	0	0	1	0	0	0	0	0	0	6.92		7.4	170.8	1.41	4.49
1220	1	64	1	0	1	170	76	150	90		26.2976	1	0	0	0	0	0	0	0	0	0	1	0	0	0	0	0	0	0	0	0	0	0	1	0	0	0	0	0	0	0	0	0	12.8		9.9	173.9	3.17	5.6
1221	1	59	0	0	1	162	62	160	100		23.6244	1	0	0	0	0	0	0	0	0	0	1	0	0	0	0	0	0	0	0	0	0	0	0	0	0	0	0	0	0	0	0	0	6.58	14.19	6.8	220.6	0.8	4.98
1222	1	63	0	0	1		59	150	80			0	0	0	0	0	0	0	0	0	0	0	0	0	0	0	0	0	0	0	0	0	0	0	0	0	0	0	0	0	0	0	0	5.17		8	277.6	1.06	4.61
1223	1	53	1	0	1	172	80	160	96		27.0416	1	0	0	0	0	0	0	1	0	0	1	0	0	0	0	0	0	0	0	0	0	0	0	0	0	0	0	0	0	0	0	0	2.41		3.9	62.1	1.03	3.42
1224	1	64	1	0	1	162	71.6	140	80		27.2824	1	0	1	0	0	0	0	0	0	0	1	0	0	1	0	0	0	1	0	0	0	0	1	0	0	0	0	0	0	0	0	0	4.87		10.1	194.8	1.5	5.24
1225	1	29	0	0	1	155	51	146	90		21.2279	1	1	1	0	0	0	0	0	0	0	1	1	0	0	0	0	0	0	0	0	0	0	1	0	0	0	0	0	0	0	0	0	7.52	10.55	7		2.89	6.01
1226	1	52	0	0	1	158	66.9	150	80		26.7986	1	0	0	0	0	0	0	0	0	0	1	0	0	0	0	0	0	0	0	0	0	0	1	1	0	0	0	0	0	0	0	0	12.9		9.3	129.8	2.21	9.61
1227	1	60	1	0	1	178	78	130	80		24.6181	1	0	1	0	0	1	0	0	0	0	0	0	0	1	0	0	0	0	1	0	0	0	1	0	0	0	0	0	0	0	0	0	5.47	3.7	5.6	185.3	1.86	4.32
1228	1	64	0	1	1	161	77.5	130	70		29.8985	1	0	0	0	0	1	0	0	0	1	1	0	0	0	0	0	0	0	0	0	0	0	1	0	0	0	0	0	0	0	0	0	4.48		7.3		1.16	5.42
1229	1	68	1	0	1	163	64	130	80		24.0882	0	1	0	1	0	0	0	1	0	1	0	0	1	0	0	0	0	1	0	0	0	0	1	0	0	1	0	0	0	0	0	0	11.6		10.9	257.2	1.89	5.51
1230	1	53	1	0	0	180	80.6	136	82		24.8765	0	0	1	0	0	1	0	0	0	1	0	0	0	1	0	0	0	0	1	0	0	0	1	0	0	0	0	0	0	0	0	0	9.77		10	261.7	1	4.88
1231	1	53	1	0	1	163	80	134	62		30.1103	0	0	1	0	0	1	0	0	0	0	0	0	0	0	0	0	0	0	1	1	0	0	1	0	0	0	0	0	0	0	0	0	9.56		9.4		11.88	7.08
1232	1	61	0	0	1	155	49	114	67		20.3954	0	0	1	0	0	0	0	0	0	0	0	0	0	0	0	0	0	1	0	0	0	0	1	0	0	0	0	0	0	0	0	0	7.25		6.9	234.7	0.38	4.65
1233	1	46	1	0	1	170	74.5	120	80		25.7785	0	0	0	0	0	1	0	0	0	1	0	0	0	0	0	0	0	0	0	0	0	0	0	0	0	0	0	0	0	0	0	0	5.87	9.11	9.5		1.45	4.98
1234	1	61	1	0	1		64	150	80			1	0	0	0	0	1	0	0	0	1	1	1	0	0	0	0	0	0	0	1	0	0	0	0	0	0	0	0	0	0	0	0	7.17		7.3	79.6	1.28	9.07
1235	1	72	1	0	1		61	145	69			1	0	0	0	0	0	0	0	0	0	0	0	0	0	0	0	0	0	0	0	0	0	0	0	0	0	0	0	0	0	0	0	5.73		11.3
1236	1	71	0	0	1	156	67	150	60		27.5312	1	0	0	0	0	0	0	0	0	0	0	0	0	0	0	0	0	0	0	0	0	0	0	0	0	0	0	0	0	0	0	0	12.5	19.12	10.1	351.5	0.79	4.42
1237	1	62	0	0	1		71	130	70			1	0	0	0	0	0	0	0	0	0	1	0	0	0	0	0	0	0	0	0	0	0	0	0	0	0	0	0	0	0	0	0	6.78		5.8	87	1.25	6.76
1238	1	72	0	0	1		75.2	177	89			1	1	1	0	0	0	0	0	0	0	0	0	0	0	0	0	0	0	1	0	0	0	0	0	0	0	0	0	0	0	0	0	5.71	7.68	7.6		2.18	6.08
1239	1	62	1	0	1	170	65	163	92		22.4913	0	0	0	0	0	0	0	0	0	0	0	0	0	0	0	0	0	0	0	0	0	0	0	0	0	0	0	0	0	0	0	0	8.39		6.5	230.8	2.25	3.09
1240	1	61	1	0	1	169	74.8	105	80		26.1896	1	0	1	0	0	1	0	1	0	1	0	0	0	1	0	0	0	0	0	0	0	0	0	0	0	0	0	0	0	0	0	0	5.67		7.6	208.2	1.1	3.61
1241	1	68	1	0	1	172	78	143	76		26.3656	1	0	1	1	0	0	0	0	0	1	1	0	0	0	0	0	0	1	1	1	0	0	1	0	0	0	0	0	0	1	0	0	6.3	10.03	6.2	235.9	0.55	3.83
1242	1	66	0	0	1		65	139	73			0	1	1	1	0	0	0	0	0	0	0	0	0	1	0	0	0	0	0	0	0	0	0	0	0	0	0	0	0	0	0	0	5.93		6.6		1.53	3.2
1243	1	42	0	0	1	165	53.3	112	70		19.5776	1	0	0	0	0	0	0	1	0	0	1	0	0	0	0	0	0	0	0	0	0	0	1	0	0	0	0	0	0	0	0	0	14.2		11.6	327.6	0.94	4.62
1244	1	53	1	0	1		85	140	90			1	0	1	0	0	1	0	1	0	0	0	0	1	0	0	0	0	0	0	0	0	0	1	0	0	0	0	0	0	0	0	0	15.3	27.13	11		1.56	4.93
1245	1	52	1	0	1	174	83	126	74	88	27.4145	1	0	1	0	0	0	0	0	0	0	1	0	0	0	0	1	1	0	1	0	0	0	0	0	0	0	0	0	0	0	0	0	11.6		5.3		1.09	11.15
1246	1	45	1	0	1		84	180	96			1	1	1	0	0	0	0	0	0	0	0	0	0	1	0	0	0	0	0	0	0	0	0	0	0	0	0	0	0	0	0	0	7.57		7.4	193.6	0.75	3.01
1247	1	43	1	0	1		57.2	110	70			0	0	0	0	0	0	0	1	0	0	0	0	0	0	0	0	0	0	0	0	0	0	1	0	0	0	0	0	0	0	0	0	6.02		9.6	401.7	0.92	3.85
1248	1	53	1	0	1	176	66	169	107		21.3068	1	1	1	1	0	0	0	0	0	0	1	1	0	0	0	0	0	1	0	0	0	0	0	0	0	0	0	0	0	0	0	0	6.16		6.4	212.1	3.37	5.93
1249	1	60	0	0	1	152	44	118	70		19.0876	0	0	1	0	0	0	0	0	0	0	0	0	0	1	1	1	0	0	1	0	0	0	0	0	0	0	0	0	0	0	0	0	11	22.46	10.1	268.9	1.45	4.49
1250	1	59	1	0	1		66.5	115	67			1	1	1	0	0	0	0	0	0	0	1	0	0	1	1	0	0	0	0	0	0	0	0	0	0	0	0	0	0	0	0	0	7.23		6.9	195.4	1.17	3.14
1251	1	51	1	0	1	182	92	180	80		27.7744	1	0	1	0	0	0	0	0	0	0	1	1	0	0	0	0	0	0	0	1	0	0	1	0	0	0	0	0	0	0	0	0	2.43		6.2	118.4	1.16	4.66
1252	1	51	1	0	1	172	93.5	139	66		31.6049	1	0	1	0	0	1	0	0	0	0	0	0	0	0	0	0	0	0	0	0	0	0	0	0	0	0	0	0	0	0	0	0	10.3		8.8		2.65	4.33
1253	1	57	1	0	1	174	84	110	68		27.7447	0	0	1	0	0	1	0	0	0	0	1	0	0	1	0	0	0	1	0	0	0	0	0	0	0	0	0	0	0	0	0	0	4.4		9.4		1.68	3.77
1254	1	53	0	0	1		62.7	130	70			1	0	0	0	0	0	0	0	0	0	1	0	0	0	0	0	0	0	0	0	0	0	0	0	0	0	0	0	0	0	0	0	21.2	17.97	11.7		1.83	4.68
1255	1	62	0	0	1	160	74	120	85		28.9062	1	0	1	1	0	1	0	0	0	0	0	0	0	1	0	0	1	0	1	0	0	0	1	0	0	0	0	0	0	0	0	0	9.56		10	283.1	2.21	4.57
256	1	59	1	0	1	173	79	180	100		26.3958	1	0	0	0	0	0	0	0	0	0	1	1	0	0	0	0	0	1	0	1	0	0	1	0	0	0	0	0	0	0	0	0	11.1		6.9	272.7	4.14	6.89
1257	1	54	1	0	1	172	71	162	84		23.9995	1	0	0	0	0	1	0	1	0	0	0	0	0	0	0	0	0	0	0	0	0	0	0	0	0	0	0	0	0	0	0	0	8.12	16.94	7.5		1.8	2.96
1258	1	54	0	0	1	158	72	146	80		28.8415	1	0	0	0	0	0	0	0	0	0	1	0	0	0	0	0	0	0	0	0	0	0	1	0	0	0	0	0	0	0	0	0	4.85	12.03	8.4	226.4	2.67	4.9
1259	1	56	1	0	0	180	90	160	90		27.7778	1	1	0	1	0	0	0	0	0	0	1	0	0	0	0	0	0	0	0	0	0	0	1	0	0	0	0	0	0	0	0	0	8.38		7.4	127.4	1.46	4.67
1260	1	48	1	0	1	165	76.5	190	80		28.0992	1	0	1	0	0	1	0	0	0	0	1	1	0	1	0	0	0	0	1	1	0	0	0	0	0	0	0	0	0	0	0	0	10.4		7.3	203.8	4.51	4.43
1261	1	84	0	0	1	154	54	143	55	52	22.7694	1	0	1	0	1	0	0	1	0	1	1	1	0	1	0	1	1	1	0	0	0	0	1	0	0	0	0	0	0	0	0	0	11.6		6.6	195.8	0.84	3.52
1262	1	61	1	0	1	180	95	151	76		29.321	1	1	1	1	0	1	0	0	0	0	1	0	0	1	0	1	0	1	0	0	0	0	0	0	0	0	0	0	0	0	0	0	6.25	8.71	13.3	264.3	1.83	3.01
1263	1	69	0	0	1	160	90	140	90		35.1562	1	1	1	1	1	1	0	1	0	1	1	0	1	0	0	1	0	1	0	1	0	0	1	0	0	0	0	0	0	0	0	0	9.52		9.5	201.9	2.29	6.21
1264	1	50	1	0	1			130	80			1	0	0	0	0	0	0	0	0	0	1	0	0	0	0	0	0	0	0	0	0	0	0	0	0	0	0	0	0	0	0	0	6.92	8.8	7.4		1.19	4.65
1265	1	53	1	1	1	174	82	125	65		27.0842	1	0	0	0	0	0	0	0	0	0	0	0	0	0	0	0	0	0	0	0	0	0	0	0	0	0	0	0	0	0	0	1	7.32		5.8		5.83	4.07
1266	1	75	0	0	1	160	67.5	120	80		26.3672	1	0	0	0	0	0	0	0	0	0	0	0	0	0	0	0	0	0	0	0	0	0	1	0	0	0	0	0	0	0	0	0	8.5	9.92	9.2	312	1.6	3.13
1267	1	64	0	0	1	160	79	121	63		30.8594	1	0	1	0	1	1	0	0	0	0	1	0	0	0	0	0	0	0	0	0	0	0	0	0	0	0	0	0	0	0	0	0	6.47		6.5	79	3.43	7.87
1268	1	56	1	0	1		70	173	95			1	0	0	0	0	0	0	0	0	0	1	1	0	0	0	0	0	0	0	1	0	0	0	0	0	0	0	0	0	0	0	0	5.34		5.2	80.9	1.24	5.37
1269	1	52	1	0	1	168	80	150	86		28.3447	1	0	0	0	0	1	0	0	0	0	1	0	0	0	0	0	0	0	0	0	0	0	0	0	0	0	0	0	0	0	0	0	6.26		10.3		2.4	5.26
1270	1	63	1	0	1	165	70	175	88		25.7117	0	0	0	0	0	0	0	1	0	0	0	0	0	0	0	0	0	0	0	0	0	0	0	0	0	0	0	0	0	0	0	0	4.62		6.1	173.3	2.79	5.46
1271	1	69	0	0	1	149	55	130	80		24.7737	1	0	1	0	0	1	0	0	0	0	0	0	0	1	0	0	0	1	0	0	0	0	0	0	0	0	0	0	0	0	0	0	7.13		10.9	175.7	1.07	4.97
1272	1	58	1	0	1	178	98	140	80		30.9304	0	0	0	0	0	0	0	0	0	0	0	0	0	0	0	0	0	0	0	0	0	0	0	0	0	0	0	0	0	0	0	0	4.48		6.5	210.6	1.06	2.87
1273	1	53	0	0	1	159	70	175	80	90	27.6888	1	0	0	0	0	0	0	0	0	0	1	1	0	0	0	0	0	0	0	1	0	0	0	0	0	0	0	0	0	0	0	0	5.68		6.1
1274	1	61	1	1	1	161	78	114	90		30.0914	0	0	0	0	0	0	0	0	0	0	0	0	0	0	0	0	0	0	0	0	0	0	0	0	0	0	0	0	0	0	0	0	5.43		7.7	244.7	0.94	4.35
1275	1	60	1	0	1	170	74	150	90		25.6055	1	0	1	0	0	1	0	0	0	1	1	1	0	0	0	0	0	0	1	1	0	0	0	0	0	0	0	0	0	0	0	0	7.85		8.4	267.9	1.82	4.15
1276	1	51	0	0	1	162	51.5	130	90		19.6235	1	0	0	0	0	0	0	1	0	0	1	1	0	0	0	0	0	0	0	0	0	0	0	0	0	0	0	0	0	0	0	0	9.08		6.5	126.4	1.63	7.43
1277	1	78	0	0	0		75	170	79			1	0	1	0	0	0	0	0	0	0	1	0	0	1	0	0	0	0	0	0	0	0	0	0	0	0	0	0	0	0	0	0	12.2		10.9	321.4	3.49	5.31
1278	1	65	1	0	1	170	68.5	139	77		23.7024	1	0	0	0	0	0	0	1	0	1	1	0	0	0	0	0	1	1	0	1	0	0	1	0	0	0	0	0	0	0	0	0	3.02		5.4	171.5	0.71	2.92
1279	1	61	1	0	1	168	78	124	80		27.6361	0	0	0	0	0	0	0	0	0	1	1	0	0	0	0	0	0	0	1	0	0	0	0	0	0	0	0	0	0	0	0	0	16.3		11.4		3.2	4.25
1280	1	48	1	0	1	178	112	130	80		35.3491	1	1	1	0	0	1	0	0	0	0	0	0	1	1	0	0	0	0	0	0	0	0	0	0	0	1	0	0	0	0	0	0	7.52		6.4	178.6	1.79	3.08
1281	1	46	1	0	1	167	68	138	74		24.3824	0	0	0	0	0	0	0	0	0	0	0	0	0	0	0	0	0	0	0	0	0	0	0	0	0	0	0	0	0	0	0	0	5.38		6.7	220	0.98	3.7
1282	1	66	0	0	1		59.5	190	90			1	0	0	0	0	0	0	0	0	1	1	0	0	0	0	0	1	0	0	0	0	0	1	0	0	0	0	0	0	0	0	0	7.48		5.1	55	4.21	13.14
1283	1	71	1	0	1	168	70	117	63		24.8016	0	0	1	0	0	1	0	0	0	1	1	0	0	0	0	0	0	0	0	0	0	0	1	0	0	0	0	0	0	0	0	0	6.91		6.7	260.8	1.08	5.29
1284	1	63	0	0	1		79.8	160	72			1	0	1	0	0	0	0	0	0	0	0	0	0	1	0	0	0	0	0	0	0	0	1	0	0	0	0	1	0	0	0	0	9.51		8.6		2.78	4.53
1285	1	55	1	0	1	180	95	160	90	114	29.321	1	0	0	1	0	0	0	0	0	0	1	0	0	0	0	0	0	1	0	0	0	0	1	0	0	0	0	0	0	0	0	0	5.55		8.1	107.1	1.53	3.81
1286	1	48	1	0	0	170	81	140	83		28.0277	1	0	0	0	0	0	0	0	0	0	0	0	0	0	0	0	0	0	0	0	0	0	0	0	0	0	0	0	0	0	0	0	3.57		6.9	259	0.9	3.65
1287	1	61	1	0	1	176	92	142	72		29.7004	1	0	0	0	0	1	0	0	0	0	1	0	0	0	0	0	0	0	0	0	0	0	0	0	0	0	0	0	0	0	0	0	7.49	14.28	9.8		1.12	3.7
1288	1	34	1	0	1	172	79	151	97		26.7036	0	0	0	0	0	0	0	0	0	0	0	0	0	0	0	0	0	0	0	0	0	0	0	0	0	0	0	0	0	0	0	0	5.29		6.7	160.2	0.97	3.62
1289	1	70	1	0	1		60	138	62			1	0	1	0	0	0	0	0	0	0	0	0	1	0	0	0	0	0	0	0	0	0	0	0	0	0	0	0	0	0	0	0	10.3		6.8	309	1.2	3.59
1290	1	67	0	0	1	160	62	140	70		24.2188	1	0	0	0	0	1	0	0	0	0	1	0	0	0	0	0	0	0	0	0	0	0	1	0	0	0	0	0	0	0	0	0	13.6		12.5		1.43	5.25
1291	1	47	0	0	1	163	75	142	76		28.2284	0	0	0	0	0	1	0	0	0	0	1	0	0	0	0	0	0	0	0	0	0	0	1	1	0	0	0	0	0	0	0	0	8.14		7.5	175.4	1.64	3.53
1292	1	40	1	0	1	170	78.5	188	114		27.1626	1	1	1	0	0	1	0	1	0	0	1	1	1	0	0	0	0	0	1	1	0	0	1	0	0	0	0	0	0	0	0	0	8.08		7.9		5.69	7
1293	1	75	1	0	1	168	84	170	65		29.7619	1	0	1	0	1	0	0	0	0	0	1	0	0	1	0	0	0	0	0	1	0	0	0	0	0	0	0	0	0	0	0	0	8.96		6.6		1.88	7.07
1294	1	60	0	0	1	158	72	129	104		28.8415	0	0	0	0	0	1	0	0	0	0	0	0	0	0	0	0	0	0	0	0	0	0	1	0	0	0	0	0	0	0	0	0	7.67	15.72	7.4	208.4	4.03	5.22
1295	1	56	1	0	1	167	77.7	120	90		27.8604	1	1	1	0	0	0	0	0	0	0	1	0	0	1	1	1	1	0	0	0	0	0	0	0	0	0	0	0	0	0	0	0	7.28		7.5	231.6	4.25	3.88
1296	1	76	0	0	1	170	73.5	130	70		25.4325	0	0	0	0	0	1	0	0	0	1	0	0	0	0	0	0	0	0	0	0	0	0	1	0	0	0	0	0	0	0	0	0	8.96		8.2		1.17	4.74
1297	1	46	1	0	1	175	72	130	76		23.5102	0	0	0	0	0	0	0	0	0	0	0	0	0	0	0	0	0	0	0	0	0	0	0	0	0	0	0	0	0	0	0	0	7.15	15.17	7.9		1.73	4.2
1298	1	69	1	0	1			146	79			0	1	1	0	0	0	0	0	0	0	0	0	0	1	0	0	0	1	0	0	0	0	0	0	0	0	0	0	0	0	0	0	19.8		9.4	340	1.88	5.12
1299	1	50	1	0	1	169	82.5	150	90		28.8855	0	0	1	0	0	0	0	0	0	0	1	0	0	1	0	0	0	1	0	0	0	0	1	0	0	0	0	0	0	0	0	0	12.2	15.25	7.3		2.85	3.2
1300	1	70	1	0	1	166	71.2	120	90		25.8383	0	0	1	0	0	1	0	0	0	0	0	0	0	1	0	0	0	0	0	0	0	0	1	0	0	0	0	0	0	0	0	0	7.19		7.4	205.9	1.26	2.7
1301	1	35	1	0	1	167	87.2	168	101		31.2668	1	0	0	0	0	0	0	0	0	0	1	0	0	0	0	0	0	0	0	0	0	0	0	0	0	0	0	0	0	0	0	0	16.4		7.4	193	1.89	3.38
1302	1	60	1	1	1	165	87	117	82		31.9559	1	0	0	0	0	1	0	0	0	0	1	0	0	0	0	0	0	0	0	0	0	0	0	0	0	0	0	0	0	0	0	0	6.4		10.2	224.2	1.27	3.65
1303	1	52	1		1	172	78	124	81		26.3656	0	1	1	0	1	0	0	0	0	0	0	0	0	0	0	0	0	0	1	0	0	0	0	0	0	0	0	0	0	0	0	0	13.8		11.9		2.12	6.04
1304	1	61	1	0	1	173	79	118	74		26.3958	1	0	0	0	0	0	0	0	0	0	1	0	0	0	0	0	0	0	0	0	0	0	1	0	0	0	0	0	0	0	0	0	9.52		12.4		1.98	4.3
1305	1	53	1	0	1	170	83	140	88		28.7197	1	0	1	0	0	1	0	0	0	0	1	0	0	1	0	0	1	1	1	0	0	0	1	0	0	0	0	0	0	0	0	0	5.32	12.75	7	300.9	1.56	3.22
1306	1	55	1	0	1		70.9	160	78			1	0	0	0	0	0	0	0	0	0	1	0	0	0	0	0	0	0	0	1	0	0	1	0	0	0	0	0	0	0	0	0	15.2		7.2		2.37	6.08
1307	1	60	1	0	1	168	72	164	84		25.5102	1	0	1	0	0	0	0	0	0	0	1	1	0	0	0	0	0	0	0	1	0	0	1	0	0	0	0	0	0	0	0	0	4.3		5.5		1.33	5.24
1308	1	64	1	0	1	165	63	120	70		23.1405	1	0	0	0	0	0	0	0	0	0	0	0	0	0	0	0	0	0	0	0	0	0	0	0	0	0	0	0	0	0	0	0	12.7		6.7	284	0.92	3.01
1309	1	69	1	0	1	175	85	190	100		27.7551	1	0	0	1	0	0	0	0	0	0	1	0	0	0	0	0	0	0	0	0	0	0	1	0	0	1	0	0	0	0	0	0	8.94		10.2	310.7	1.64	5.95
1310	1	56	1	1	1	170	81	145	85		28.0277	1	0	0	1	0	0	0	0	0	1	1	1	0	0	0	0	0	0	0	1	1	0	0	0	0	0	0	0	0	0	0	0	4.96		5.3	176.4	2.73	3.09
1311	1	69	0	0	1	161	72.5	140	72		27.9696	1	0	0	0	0	0	0	0	0	0	1	0	0	0	0	0	0	0	0	0	0	0	1	0	0	0	0	0	0	0	0	0	5.21	7.41	8.2		1.36	4.71
1312	1	56	1	1	1	179	75.5	160	80		23.5636	1	0	0	0	0	0	0	0	0	0	1	0	0	0	0	0	0	0	0	1	0	0	0	0	0	0	0	0	0	0	0	0	4.73		5.2	184.3	1.67	4.92
1313	1	63	0	0	1	159	60	176	86		23.7332	1	0	0	1	0	0	0	0	0	0	0	0	0	0	0	0	0	0	0	0	0	0	1	0	0	0	0	0	0	0	0	0	9.32	20.73	10.2	423.8	1.05	4.47
1314	1	69	1	0	1	170	66	155	80		22.8374	1	0	1	0	0	0	0	0	0	0	1	0	0	0	0	0	0	0	0	0	0	0	0	0	0	0	0	0	0	0	0	0	8.69		7.9	283.8	0.99	4.32
1315	1	60	1	0	1	172		130	80			1	0	1	0	0	0	0	0	0	0	1	0	0	0	0	0	0	1	0	0	0	0	1	0	0	0	0	0	0	0	0	0	9.47	9.53	7.7	82.6	1.9	4.24
1316	1	51	0	0	1	148	51	138	89		23.2834	0	0	0	0	0	0	0	0	0	0	0	0	0	0	0	0	0	0	0	0	0	0	0	0	0	0	0	0	0	0	0	0	7.33		7	263.4	0.72	3.8
1317	1	50	0	0	1	162	79.5	140	90		30.2926	0	0	0	0	0	1	0	0	0	0	0	0	0	0	0	0	0	1	0	0	0	0	0	0	0	0	0	0	0	0	0	0	6.08		9.3	199.3	1.42	5.28
1318	1	64	1	0	1	164	68	110	72		25.2826	0	0	1	0	0	0	0	1	0	0	0	0	0	0	0	0	0	0	0	0	0	0	0	0	0	0	0	0	0	0	0	1	15.5	24.74	12.4		1.25	5.15
1319	1	49	1	0	1	183	90	129	88		26.8745	0	0	0	0	0	1	0	1	0	0	1	0	0	0	0	0	0	0	0	0	0	0	0	0	0	0	0	0	0	0	0	0	8.8	18.14	8.4	310.9	7.31	4.45
1320	1	61	1	0	1	175	94	160	90		30.6939	1	0	1	0	0	0	0	0	0	0	1	0	0	1	0	0	0	0	0	0	0	0	1	0	0	0	0	0	0	0	0	0	3.94		7.5		1.33	4.19
1321	1	78	0	0	1	147	61	167	87		28.229	1	0	0	0	0	0	0	0	0	0	0	0	0	0	0	0	0	0	0	0	0	0	0	0	0	0	0	0	0	0	0	0	5.24	25.51	10.2	357	0.76	3.26
1322	1	61	0	1	1	168	66	136	69		23.3844	1	0	1	0	0	0	0	0	0	0	1	0	0	1	0	0	0	0	0	0	0	0	1	0	0	0	0	0	0	0	0	0	4.62		8.3	257.2	0.74	3.77
1323	1	69	0	0	1	153	78	130	80		33.3205	1	0	1	0	0	1	0	0	0	0	1	0	0	0	0	0	0	0	0	0	0	0	1	0	0	0	0	1	0	0	0	0	10.3	18.17	9.4		1.27	4.56
1324	1	47	0	0	1	152	61	204	96		26.4024	1	0	0	0	0	0	0	0	0	0	0	0	0	0	0	0	0	0	0	0	0	0	0	0	0	0	0	0	0	0	0	0	9.16		9.4	180.4	2.86	4.62
1325	1	54	0	0	1	174	69	125	85		22.7903	1	0	1	0	0	0	0	0	0	1	1	0	0	1	0	0	0	0	0	0	0	0	0	0	0	0	0	0	0	0	0	0	11		6.7	362.5	0.9	3.53
1326	1	76	0	0	1	154	78	150	75	88	32.8892	1	0	1	1	0	1	0	0	0	1	1	0	0	1	0	0	0	0	1	0	0	0	0	0	0	0	0	0	0	0	0	0	8.17		8.1	272.4	2.22	5.51
1327	1	65	0	0	1	157	58	105	60		23.5304	0	0	1	0	0	0	0	1	0	1	1	0	0	0	0	0	0	0	0	0	0	0	1	0	0	0	0	0	0	0	0	0	6.92		7	193.1	1.08	4.42
1328	1	58	1	0	1		80.7	130	80			1	0	0	0	0	0	0	1	0	1	0	0	0	0	0	0	0	0	0	0	0	0	1	0	0	0	0	0	0	0	0	0	4.89	7.28	7.8	265.7	0.49	4.42
1329	1	55	1	0	1	172	66.8	159	78		22.5798	1	0	1	0	0	0	0	0	0	0	1	0	0	1	1	0	0	0	1	0	0	0	0	0	0	0	0	0	0	0	0	0	3.54		6.6		0.7	2.31
1330	1	63	0	0	1	158	67.4	112	62		26.9989	1	0	1	0	0	1	0	0	0	0	1	0	0	1	0	0	0	0	1	0	0	0	1	0	0	0	0	0	0	0	0	0	4.28	18.82	9.2		2.84	2.87
1331	1	51	0	0	1	152	61	140	74		26.4024	1	0	0	0	0	1	0	0	0	0	1	0	0	0	0	0	0	0	0	0	0	0	1	0	0	0	0	0	0	0	0	0	10.4		10.1	319.9	1.95	5.33
1332	1	67	1	0	1	170	64	170	100		22.1453	1	1	0	0	0	0	0	0	0	1	1	0	0	0	0	0	0	0	0	0	0	0	0	0	0	0	0	0	0	0	0	0	15.2		7	279	0.5	5.31
1333	1	28	1	0	1	188	83	160	80		23.4835	1	1	0	0	0	0	0	0	0	1	1	1	0	0	0	0	0	0	0	1	1	0	1	0	0	0	0	0	0	0	0	0	7.15		5.3	93.4	1.25	5.43
1334	1	65	0	0	1	160	70	138	86		27.3438	1	0	0	0	0	0	0	0	0	1	0	0	0	0	0	0	0	0	0	0	0	0	0	0	0	0	0	0	0	0	0	0	6.22		7.7	212.2	1.17	7.21
1335	1	58	1	0	1	171	67	150	80		22.913	1	0	1	0	0	1	0	0	0	1	1	0	0	1	0	0	0	1	0	0	0	0	1	0	0	0	0	0	0	0	0	0	16		12.4	366.7	1.36	3.56
1336	1	53	1	0	1	172	72	146	86		24.3375	0	0	0	0	0	0	0	0	0	0	0	0	0	0	0	0	0	0	0	0	0	0	0	0	0	0	0	0	0	0	0	0	7.13		8.9	229	0.9	4.22
1337	1	51	1	0	1	170	68	180	100		23.5294	1	0	1	0	0	0	0	1	0	0	1	0	0	0	0	0	0	0	0	0	0	0	0	0	0	0	0	0	0	0	0	0	10.7		12.2	384.2	1.45	5.45
1338	1	67	1	0	1	163	58	179	72		21.83	1	0	0	0	0	0	0	1	0	1	1	0	0	0	0	0	0	0	0	1	0	0	0	0	0	0	0	0	0	0	0	0	19.6		7.4	205.9	1.45	3.63
1339	1	58	1	0	1	172	66	140	70		22.3094	1	0	0	0	0	0	0	1	0	0	1	0	0	0	0	0	0	0	0	1	0	0	0	0	0	0	0	0	0	0	0	0	4.48		5.4	225	0.51	2.43
1340	1	77	0	0	1	152	58	134	70		25.1039	1	1	1	0	0	1	0	0	0	0	1	1	0	1	0	0	0	1	1	1	0	0	0	0	0	0	0	0	0	0	0	0	4.06		8.1	334.9	2	6.63
1341	1	72	1	0	1		80	121	61			1	0	0	0	0	0	0	0	0	0	0	0	0	0	0	0	1	0	0	0	0	0	0	0	0	0	0	0	0	0	0	0	5.75		6.1		0.7	2.25
1342	1	63	1	0	1	166	80	130	70		29.0318	1	0	0	0	0	1	0	0	0	0	1	0	0	0	0	0	1	0	1	1	0	0	0	0	0	0	0	0	0	0	0	0	5.67	5.36	7		2.04	3.71
1343	1	73	1	0	1		88	120	90			1	0	1	0	0	1	0	0	0	1	0	0	0	1	0	0	0	0	0	0	0	0	0	0	0	0	0	0	0	0	0	0	12.5		7.7	252.8	1.32	2.92
344	1	51	1	0	1	171	70	180	86	86	23.939	1	0	1	1	0	0	0	0	0	0	1	0	0	0	0	0	0	0	1	0	0	0	0	0	0	0	0	0	0	0	0	0	6.86		4.9		1.01	5.92
1345	1	53	0	0	1		66	200	101			1	1	1	0	0	0	0	0	0	0	1	0	0	1	0	0	0	0	0	0	0	0	0	0	0	0	0	0	0	0	0	0	15.3		7.3	130.3	2.47	6.4
1346	1	53	1	1	1	174	71	160	80		23.4509	1	0	0	0	0	0	0	0	0	0	1	0	0	0	0	0	0	0	0	0	0	0	0	0	0	0	0	0	0	0	0	0	6.23		7.1	87.8	1.35	6.28
1347	1	51	0	0	1	162	71.5	100	58		27.2443	0	0	0	0	0	1	0	0	0	0	0	0	0	0	0	0	0	0	0	0	0	0	1	0	0	0	0	0	0	0	0	0	7.63	16	7.3		0.62	4.28
1348	1	78	0	0	1	153	62.7	118	80		26.7846	1	0	0	0	0	1	0	0	0	0	0	0	0	0	0	0	0	0	0	0	0	0	1	0	0	0	0	0	0	0	0	0	14.2	25.28	9.8	228.3	1	3.06
1349	1	82	1	0	1	165	70	150	80		25.7117	1	0	1	1	0	0	0	1	0	0	1	1	0	0	0	0	0	0	1	1	0	0	1	0	0	1	0	0	0	0	0	1	4.34		6	351.3	0.6	2.85
1350	1	58	1	0	1	162	53.3	120	90		20.3094	0	0	0	0	0	0	0	0	0	0	0	0	0	0	0	0	0	0	0	0	0	0	1	0	0	0	0	0	0	0	0	0	13.7		9.9	267.1	0.72	3.66
1351	1	52	1	0	1	175	71	110	70		23.1837	1	0	0	0	0	0	0	1	0	0	1	0	0	0	0	0	0	0	0	0	0	0	0	0	0	0	0	0	0	0	0	0	4.74		5.7	23.7	2.13	4.51
1352	1	24	0	0	0	167	59.5	125	75		21.3346	0	0	0	0	0	1	0	0	0	0	0	0	0	0	0	0	0	0	0	0	0	0	0	0	0	0	0	0	0	0	0	0	11.3	12.9	10.7	369.7	6.2	5.08
1353	1	52	1	0	1	174	85	108	74		28.075	0	0	0	0	0	0	0	0	0	0	0	0	0	0	0	0	0	0	0	0	0	0	0	0	0	0	0	0	0	0	0	0	7.06		10.6	363.5	0.9	2.85
1354	1	48	0	0	1	155	65.5	148	82		27.2633	0	0	0	0	0	1	0	0	0	0	1	0	0	0	0	0	0	0	0	0	0	0	1	0	0	0	0	0	0	0	0	0	4.8	25.32	10.8		1.61	5.73
1355	1	54	0	0	1	158	61	157	90		24.4352	1	0	1	0	0	0	0	0	0	0	1	0	0	0	0	0	0	0	0	0	0	0	1	0	0	0	0	0	0	0	0	0	10.5	18.68	6	153	0.99	3.64
1356	1	52	0	0	1	167	155	200	100		55.5775	1	0	0	0	0	1	0	0	0	1	1	1	0	0	0	1	0	0	0	1	0	0	0	0	0	0	0	0	0	0	0	0	6.95		6.2	97.5	2.41	4.7
1357	1	62	0	0	1	150	43	160	90		19.1111	1	0	1	1	0	0	0	0	0	0	1	0	0	1	1	0	0	0	1	0	0	0	1	0	0	0	0	0	0	0	0	0	20.7		12.3		4.58	5.31
1358	1	74	0	0	1	150	80	132	78		35.5556	1	1	1	1	1	0	0	0	0	0	1	1	0	1	0	1	1	1	0	0	0	0	1	0	0	0	0	0	0	0	0	0	7.94		7.7	291.5	1.55	5.46
1359	1	49	1	0	1	160	55	128	83		21.4844	1	0	0	0	0	0	0	0	0	0	1	0	0	0	0	0	0	1	0	1	0	0	0	0	0	0	0	0	0	0	0	0	4.72		9.5		1.16	5.43
1360	1	53	0	0	1	172	74	140	80		25.0135	1	0	0	0	0	0	0	0	0	0	1	0	0	0	0	0	0	0	0	0	0	0	1	0	0	1	0	0	1	0	0	1	10		7.8	174.4	3.18	4.43
1361	1	50	0	0	1	168	78	120	78		27.6361	0	0	0	0	0	0	0	0	0	0	0	0	0	0	0	0	0	0	0	0	0	0	0	0	0	0	0	0	0	0	0	0	9.51	9.41	9.5	293.1	1.01	2.65
1362	1	63	0	0	1	158	55	130	75		22.0317	1	0	1	0	0	1	0	0	0	0	1	0	0	0	0	0	1	0	1	1	0	0	1	0	0	0	0	0	0	0	0	0	11.7	8.26	9.2	177.2	1.47	4.83
1363	1	64	1	0	1	167	71	114	76		25.4581	1	0	1	0	0	1	0	0	0	0	0	0	0	0	0	0	0	0	1	0	0	0	0	0	0	0	0	0	0	0	0	0	5.27	16.94	7.6		0.93	3.34
1364	1	60	1	0	1	176	83.2	130	80		26.8595	1	0	1	0	0	0	1	0	0	1	1	0	0	1	0	0	0	0	0	0	0	0	1	0	0	0	0	0	0	0	0	0	6.18		6.9	249	0.82	3.38
1365	1	79	0	0	1	160	62.7	130	70		24.4922	1	0	1	0	0	1	0	1	0	1	0	0	0	0	0	0	0	0	0	0	0	0	1	0	0	0	0	0	0	0	0	0	5.67	18.02	7.7	321.1	1.59	5.24
1366	1	60	1	0	1	166	85	145	80	60	30.8463	1	0	0	0	0	0	0	0	0	0	1	0	0	0	0	1	0	1	0	0	0	0	0	0	0	0	0	0	0	0	0	1	7.44		8.2	102.7	4.74	4.71
1367	1	57	1	0	1	171	82.5	180	110		28.2138	1	0	1	0	0	1	0	1	0	0	0	0	0	1	0	0	0	0	0	0	0	0	1	0	0	0	0	0	0	0	0	1	5.66	13.97	6.2		1.21	5.96
1368	1	82	1	0	1	165	70	178	70		25.7117	1	1	1	1	0	0	0	1	0	0	1	0	0	1	0	0	0	1	1	1	1	0	0	0	0	0	0	0	0	0	0	0	6.43		7	199.1	2.83	4.28
1369	1	55	0	0	1		68	151	81			1	0	0	0	0	0	0	0	0	0	1	0	0	0	0	0	0	0	0	0	0	0	1	0	0	0	0	0	0	0	0	0	8.78	20.97	10.1		1.78	3.93
1370	1	41	1	0	1	167	69.2	130	100		24.8127	1	0	0	0	0	0	0	0	0	1	1	0	0	0	0	0	0	0	0	0	0	0	1	0	0	0	0	0	0	0	0	0	15.5	12.55	12.6		1.43	4.45
1371	1	44	1	0	1		72.8	110	65			1	0	0	0	0	0	0	0	0	0	1	0	0	0	0	0	0	0	0	0	0	0	0	0	0	0	0	0	0	0	0	0	4.32		6		3.9	4.56
1372	1	56	0	0	1	160	65	121	80		25.3906	0	0	0	0	0	0	0	0	0	0	0	0	1	0	0	0	0	0	0	0	0	0	0	0	0	0	0	0	0	0	0	0	7.75		9.9	241.6	1.61	2.97
1373	1	61	1	0	1	172	82	160	100		27.7177	1	0	0	0	0	0	0	0	0	1	1	0	0	0	0	0	0	0	0	0	0	0	1	0	0	0	0	0	0	0	0	1	10.2		7.7	263.2	1.69	3.99
1374	1	56	1	0	1	176	89	177	82		28.7319	0	0	0	0	0	0	0	0	0	0	0	0	0	0	0	0	0	0	0	0	0	0	0	0	0	0	0	0	0	0	0	0	6.65		6.9	223	0.92	3.52
1375	1	53	1	0	1	166	65	200	72		23.5883	1	1	1	1	0	0	0	0	0	0	1	0	0	0	0	0	0	0	0	0	0	0	1	1	0	0	0	0	0	0	0	0	11.3		9.1	194	1.88	4.24
1376	1	72	1	0	1	160	74	181	91		28.9062	1	0	1	0	0	0	0	0	0	0	1	0	0	1	1	0	0	1	0	0	0	0	0	0	0	0	0	0	0	0	0	0	9.43		7.5	130.2	7.87	7.77
1377	1	48	1	0	1	176	95	126	78		30.6689	0	0	1	0	0	1	0	0	0	0	1	0	0	1	0	0	0	0	0	0	0	0	0	0	0	0	0	0	0	0	0	0	9.36		8.2		1.5	3.45
1378	1	52	1	0	1	173	94	168	70	69	31.4077	1	0	0	0	0	0	0	1	0	0	1	0	0	0	0	0	0	0	0	1	0	0	0	0	0	0	0	0	0	0	0	0	6.54		5.4	222.3	0.87	3.34
1379	1	65	0	0	1	160	72	130	80		28.125	1	0	1	0	0	1	0	1	0	0	1	0	0	0	0	0	0	0	1	0	0	0	1	0	0	0	0	0	0	0	0	0	4.73	10.66	6.9	335.2	1.53	4.25
1380	1	47	1	0	1	172	72.3	125	78		24.4389	1	1	1	0	0	0	0	0	0	1	1	1	0	1	0	0	0	1	1	1	0	0	0	0	0	0	0	0	0	0	0	0	8.7		7.1	141.9	2.09	6.57
1381	1	51	1	0	1	173	87	152	80		29.0688	1	0	1	1	0	1	0	0	0	1	1	0	1	1	0	0	0	0	0	0	0	0	1	0	0	0	0	0	0	0	0	0	10.7		8		3.36	3.79
1382	1	64	1	0	1	183	95.2	147	83		28.4272	1	0	1	1	0	0	0	1	0	0	1	0	0	0	0	0	1	0	1	0	0	0	0	0	0	0	0	0	0	0	0	0	6.71		6.1	239.5	1.65	4.1
1383	1	68	0	0	1	160	66	150	80		25.7812	1	0	1	1	0	0	0	0	0	0	0	0	0	1	0	0	0	0	1	0	0	0	1	0	0	0	0	0	0	0	1	0	6.1	12.11	10.3	346.5	1.6	3.98
1384	1	45	1	0	1	167	77.5	130	70		27.7887	0	0	0	0	0	1	0	0	0	0	0	0	0	0	0	0	0	0	0	0	0	0	0	0	0	0	0	0	0	0	0	0	7.09	12.64	5.6		1.82	3.61
1385	1	44	1	0	1	171	75	183	109		25.6489	0	0	1	0	0	1	0	0	0	1	0	0	0	0	0	0	0	0	0	0	0	0	0	0	0	0	0	0	0	0	0	0	9.06	18.25	8.7	295.5	2.9	4.64
1386	1	39	1	0	1	168	63	140	80		22.3214	1	0	0	0	0	0	0	0	0	0	1	0	0	0	0	0	0	0	0	0	0	0	0	0	0	0	0	0	0	0	0	0	6.06		5.6	75.4	2.91	8.37
1387	1	48	0	0	1	158	59.4	130	70		23.7943	0	0	0	0	0	0	0	0	0	1	0	0	0	0	0	0	0	0	0	0	0	0	1	0	0	0	0	0	0	0	0	0	12.3		6.1	272.2	1.05	5.96
1388	1	49	1	0	1	179	83.5	142	89		26.0604	1	0	1	1	0	1	0	0	0	0	0	0	0	0	0	0	0	0	1	0	0	0	0	0	0	0	0	0	0	0	0	0	7.24	5.33	7.4	209	2	4.17
1389	1	60	1	0	1	174	96	144	95		31.7083	1	0	1	0	0	0	0	0	0	1	1	0	0	0	0	0	0	0	1	0	0	0	1	0	0	0	0	0	0	0	0	0	14.1		10.1	289.8	1.73	3.42
1390	1	65	1	0	1	160.5	62	103	66		24.0681	0	0	0	0	0	1	0	0	0	0	1	0	0	0	0	0	0	0	1	0	0	0	1	0	0	0	0	0	0	0	0	0	8.72		8	268.4	2.16	4.17
1391	1	52	1	0	1	176	85	150	90		27.4406	1	0	0	0	0	1	0	0	0	0	1	0	0	0	0	0	0	0	0	0	0	0	1	0	0	0	0	0	0	0	0	0	5.74		7.5	312.2	0.85	4.56
1392	1	59	0	0	1	137.5	41	134	83		21.6859	0	0	1	0	0	0	0	0	0	0	1	0	0	0	0	0	0	0	0	0	0	0	0	0	0	0	0	0	0	0	0	0	13.8	21.56	6.8		1.74	5.04
1393	1	48	1	0	1	178	84	135	75		26.5118	1	0	0	0	0	1	0	0	0	0	1	0	0	0	0	0	0	0	0	0	0	0	0	0	0	0	0	0	0	0	0	0	8.92		9.2	234	0.8	2.92
1394	1	76	1	0	1	176	81	164	90		26.1493	1	0	0	1	0	0	0	0	0	0	0	0	0	0	0	0	0	0	0	0	0	0	0	0	0	0	0	0	0	0	0	0	6.59		8.1	307.2	0.61	2.91
1395	1	50	1	0	1	183	95.5	163	100		28.5168	1	0	1	0	0	0	0	0	0	0	1	0	0	1	0	0	0	0	0	1	0	0	0	0	0	0	0	0	0	0	0	0	3.21		7.4		1.13	3.53
1396	1	63	0	0	1	162	73	131	91		27.8159	0	0	0	0	0	1	0	0	0	0	1	0	0	0	0	0	0	0	0	0	0	0	1	0	0	0	0	0	0	0	0	0	13	21.45	7.5		1.03	5.17
1397	1	61	0	0	1	160	55.5	135	70		21.6797	1	0	0	0	0	0	0	0	0	0	0	0	0	0	0	0	0	0	0	0	0	0	0	0	0	0	0	0	0	0	1	0	5.86		6	224.1	0.63	4.05
1398	1	46	1	0	1	172	68	140	98		22.9854	1	0	0	0	0	0	0	0	0	0	1	0	0	0	0	0	0	0	0	1	0	0	1	0	0	0	0	0	0	0	0	0	4.28	12.08	7.3	202.2	0.99	3.95
1399	1	66	1	0	1	172	82	123	63		27.7177	1	0	1	0	0	1	0	0	0	0	1	0	0	1	0	0	0	0	0	0	0	0	1	0	0	0	0	0	0	0	0	0	8.4		5.6		0.65	3.24
1400	1	51	1	1	1	174	79	120	80		26.0933	1	0	0	1	0	0	0	0	0	0	1	1	0	0	0	0	0	0	0	0	0	0	0	0	0	0	0	0	0	0	0	0	9.71		6.4	164	1.98	5.08
1401	1	87	1	0	1	180	69	130	70	75	21.2963	1	1	1	0	0	1	0	0	0	1	0	0	0	1	0	1	0	0	1	1	0	0	1	0	0	1	0	0	0	0	0	1	6.75	12.41	8	288.9	0.88	3.98
1402	1	58	1	0	1	178	84	140	100		26.5118	1	0	1	0	1	0	0	0	0	0	1	1	0	1	0	0	0	0	1	0	0	0	0	0	0	0	0	0	0	0	0	0	7.03		7.6	122.9	2.28	3.77
1403	1	67	1	0	1	173	80	180	100	77	26.7299	1	0	1	0	0	0	0	0	0	0	1	1	0	1	0	0	0	0	1	1	0	0	1	0	0	0	0	0	0	0	0	0	3.95		4.6	101.9	1.03	4.74
1404	1	58	0	0	1	174	86	112	76		28.4053	1	0	1	1	0	1	0	0	0	0	0	0	0	0	0	0	1	0	1	0	0	0	1	0	0	0	0	1	0	0	0	0	12.7	10.03	11.2	475.5	2.77	4.63
1405	1	73	0	0	1		70	154	80			1	0	1	1	0	1	0	0	0	1	1	0	0	1	0	0	0	0	0	0	0	0	0	0	0	0	0	0	0	0	0	0	8.59		9.5	295.2	1.55	5.29
1406	1	64	0	0	1		64	148	97			0	0	0	0	0	0	0	0	0	0	0	0	0	0	0	0	0	0	0	0	0	0	0	0	0	0	0	0	0	0	0	0	6.79		6.6	183	1.31	4.86
1407	1	51	1	0	1	174	80	160	90		26.4236	1	0	0	0	0	1	0	0	0	0	0	0	0	0	0	0	0	0	0	0	0	0	1	0	0	0	0	0	0	0	0	0	8.92		9
1408	1	55	1	0	1		80	156	79			1	0	0	0	1	0	0	0	0	0	1	0	0	0	0	0	0	0	0	0	0	0	0	0	0	0	0	0	0	0	0	0	6.81		6.3	122.7	3.82	4.68
1409	1	46	0	0	1		71.7	160	80			1	0	0	0	0	0	0	0	0	0	1	0	0	0	0	0	0	1	0	1	0	0	0	0	0	0	0	0	0	0	0	0	8.29		5.5		1.32	5.4
1410	1	54	1	0	1		83	166	90			1	0	0	0	0	1	0	1	0	0	1	0	0	0	0	0	0	0	0	1	0	0	1	0	0	0	0	0	0	0	0	0	5.82		6.1		2.42	4.52
1411	1	54	1	0	1	168	72	120	80		25.5102	1	1	1	0	0	0	0	1	0	0	1	1	0	0	0	0	0	0	0	1	0	0	1	0	0	0	0	0	0	0	0	0	5.01		7.2	134.4	1.21	8.7
1412	1	53	1	0	1	182	75	140	90		22.6422	1	0	0	0	0	0	0	0	0	0	0	0	0	0	0	0	0	0	0	0	0	0	0	0	0	0	0	0	0	0	0	0	14.4		11	318	3.53	4.44
1413	1	56	1	0	1	168	57	150	90		20.1956	0	0	0	0	0	0	0	0	0	0	0	0	0	0	0	0	0	0	0	0	0	0	0	0	0	0	0	0	0	0	0	0	4.13		5.5	247.7	0.99	4.53
1414	1	39	1	0	1	165	82	162	85		30.1194	1	0	0	0	0	0	0	1	0	0	1	0	0	0	0	0	0	1	0	1	0	0	0	0	0	0	0	0	0	0	0	0	8.8		4.5	84.8	1.13	6.22
1415	1	75	0	0	1	160	60	124	58		23.4375	1	0	0	0	0	0	0	0	0	0	0	0	0	0	0	0	0	0	0	0	0	0	0	0	0	0	0	0	0	0	0	0	6.52		4.8		1.07	4.44
1416	1	59	1	0	1	166	74	184	94	86	26.8544	1	0	1	1	0	0	0	0	0	0	1	0	0	0	0	0	0	0	0	0	0	0	1	0	0	0	0	0	0	0	0	0	7.81		7	160.9	1.21	2.78
1417	1	41	1	0	1	172	79	130	80		26.7036	0	0	1	0	0	0	0	1	0	0	1	0	0	0	0	0	0	1	1	1	0	0	0	0	0	0	0	0	0	0	0	0	4.7		12.8	253.8	0.72	4.23
1418	1	49	1	0	1	170	95	144	85		32.872	1	0	1	1	0	1	0	0	0	0	0	0	0	0	0	0	0	0	1	0	0	0	0	0	0	0	0	0	0	0	0	0	6.48		7.7		2.11	3.18
1419	1	68	1	0	1	167	89.7	136	70		32.1632	1	0	1	0	0	1	0	0	0	1	1	0	0	1	0	0	0	0	1	0	0	0	0	0	0	0	0	0	0	0	0	0	12.4		7.3	278.5	0.46	2.3
1420	1	58	1	0	1	176	83	135	85		26.7949	0	0	0	0	0	0	0	0	0	0	0	0	0	0	0	0	0	0	0	0	0	0	0	0	0	0	0	0	0	0	0	0	7.57	18.62	10.6	315.8	1.16	3.86
1421	1	60	1	0	1	173	83	150	65		27.7323	1	0	0	0	0	0	0	0	0	0	1	1	0	0	0	1	0	1	0	0	0	0	0	0	0	0	0	0	0	0	0	0	3.79		8.3		0.57	2.89
1422	1	62	0	0	1	152	58	125	49	62	25.1039	0	0	1	0	0	0	0	0	0	1	0	0	0	1	0	0	0	0	0	0	0	0	0	0	0	0	0	0	0	0	0	0	11.8		8.7	230.1	0.81	3.6
1423	1	49	0	0	1	157	68.3	150	100		27.709	1	0	0	0	0	1	0	0	0	0	1	0	0	0	0	0	0	0	0	0	0	0	1	0	0	0	0	0	0	0	0	0	6.1	13.02	6.9		2.94	5.53
1424	1	66	0	0	1		66	164	72			1	1	1	0	0	0	0	0	0	0	0	0	0	1	0	0	0	0	0	0	0	0	0	0	0	0	0	0	0	0	0	0	16.3		10.6		1.52	5.34
1425	1	51	1	0	1		73.6	150	90			0	0	1	0	0	0	0	1	0	0	1	0	0	0	0	0	0	0	1	0	0	0	0	0	0	0	0	0	0	0	0	0	8.97	10.05	9.1	320	1.2	3.38
1426	1	59	1	0	1	161	77.5	134	80		29.8985	0	0	0	0	0	1	0	0	0	0	0	0	0	0	0	0	0	0	0	0	0	0	1	0	0	0	0	0	0	0	0	0	5.31		6.8	232.2	0.85	3.43
1427	1	64	1	0	1	165	70	148	78		25.7117	1	0	0	0	0	0	0	0	0	0	0	0	0	0	0	0	0	0	0	0	0	0	0	0	0	0	0	0	0	0	0	0	6.59		6.4	223.2	1.55	3.02
1428	1	66	1	0	1	175	71	130	80		23.1837	1	0	0	0	0	0	0	0	0	0	0	0	0	0	0	0	0	0	0	0	0	0	0	0	0	0	0	0	0	0	0	0	11.7		12.7	480.2	1.71	3.61
1429	1	46	1	0	1	180	81	146	77		25	1	0	1	0	0	0	0	1	0	0	1	0	0	0	0	0	0	0	1	1	0	0	0	0	0	0	0	0	0	0	0	0	4.14	3.17	8.5	206.8	0.56	3.5
1430	1	60	0	0	1	165	69	140	90		25.3444	1	0	0	0	0	0	0	0	0	0	0	0	0	0	0	0	0	0	0	0	0	0	0	0	0	0	0	0	0	0	0	0	6.23		8	269.9	1.62	4.03
1431	1	61	1	0	1	177	69.5	153	97		22.1839	1	0	0	0	0	0	0	0	0	0	1	0	0	0	0	0	0	0	0	0	0	0	0	0	0	0	0	0	0	0	0	0	5.63		6.6	124	1.96	3.46
1432	1	48	0	0	1	160	66	195	117		25.7812	1	0	0	0	0	0	0	0	0	0	1	1	0	0	0	0	0	0	0	1	0	0	0	0	0	0	0	0	0	0	0	0	8.68		5.9	65	3.01	8.87
1433	1	61	0	0	1	156	61	165	90		25.0657	1	0	0	0	0	0	0	0	0	0	1	0	0	0	0	0	0	0	0	1	0	0	0	0	0	0	0	0	0	0	0	0	5.07		5.9	198.4	0.69	4.38
1434	1	74	0	0	1	148	66	113	46		30.1315	1	0	1	0	0	0	0	0	0	0	0	0	0	1	0	0	0	0	0	0	0	0	1	0	0	0	0	0	0	0	0	0	3.6		7.8	198.9	2.24	4.4
1435	1	70	0	0	1		43	128	64			0	0	0	0	0	0	0	0	0	0	0	0	0	0	0	0	0	0	0	0	0	0	1	0	0	0	0	0	0	0	0	0	10.6	22.88	11.8	485.1	0.84	5
1436	1	43	1	0	1	174	62.5	115	95		20.6434	0	0	1	0	0	0	0	1	0	0	0	0	0	0	0	0	0	0	0	0	0	0	0	0	0	0	0	0	0	0	0	0	4.37		7.2		0.85	3.87
1437	1	53	1	0	1		83	158	96			1	1	0	0	0	0	0	0	0	0	0	0	1	0	0	0	0	0	0	0	0	0	0	0	0	0	0	0	0	0	0	0	7.64		8
1438	1	63	1	0	1	168	75	130	70		26.5731	0	0	1	0	0	0	0	0	0	0	1	0	0	0	0	0	0	0	0	1	0	0	1	0	0	0	0	0	0	0	0	0	3.08	13.25	8.1		0.79	5.35
1439	1	74	0	0	1	162	73	154	87		27.8159	1	0	1	0	0	1	0	0	0	0	1	0	0	1	0	0	0	0	0	0	0	0	0	0	0	0	0	0	0	0	0	0	8.21		9.3	278.3	1.69	5.25
1440	1	44	0	0	1	155	50.4	135	85		20.9781	0	0	0	0	0	0	0	0	0	0	0	0	0	0	0	0	0	1	0	0	0	0	0	0	0	0	0	0	0	0	0	0	10.1	16.15	12.8		1.09	4.59
1441	1	60	1	0	1	174	75	150	90		24.7721	1	0	1	0	0	1	0	0	0	1	0	0	1	0	0	0	0	1	1	0	0	0	1	0	0	1	0	0	0	0	0	0	9.01	14.39	7.3	302	1.38	3.76
1442	1	48	1	0	1	174	80	114	59		26.4236	0	0	1	0	0	0	0	0	0	0	0	0	0	1	0	0	0	0	0	0	0	0	0	0	0	0	0	0	0	0	0	0	10.7		9.7	334.8	0.85	3.93
1443	1	64	1	0	1	174	70	151	76		23.1206	1	0	0	0	0	0	0	0	0	0	1	0	0	0	0	0	0	0	0	0	0	0	0	0	0	0	0	0	0	0	0	0	6.06		6.7	113.5	0.54	3.82
444	1	53	1	0	1	175	88	140	76		28.7347	1	0	1	0	0	1	0	0	0	0	1	0	0	1	0	0	1	0	0	0	0	0	1	0	0	0	0	0	0	0	0	0	13.4	19.02	8.5		1.44	4.34
1445	1	36	1	0	1	162	87	186	124		33.1504	1	0	0	0	0	0	0	0	0	1	1	0	0	0	0	0	0	0	0	0	0	0	1	0	0	0	0	0	0	0	0	0	5.11	10.5	5.6		2.81	3.33
1446	1	40	1	0	1		67	161	97			1	0	0	0	0	0	0	0	0	0	1	0	0	0	0	0	0	0	0	0	0	0	0	0	0	0	0	0	0	0	0	0	20.4		10.1		3	5.02
1447	1	70	1	0	1	165	55	145	70		20.202	0	1	1	0	0	0	0	0	0	0	1	0	0	1	0	0	0	0	0	0	0	0	1	0	0	1	0	0	0	0	0	0	10.6		8.4	302.6	0.97	3.15
1448	1	60	0	0	1	158	65	140	80		26.0375	1	0	0	1	0	0	0	0	0	0	1	0	0	0	0	0	0	0	0	0	0	0	0	0	0	0	0	0	0	0	0	0	18		12.7		2.12	4.05
1449	1	47	1	0	1		72.7	134	92			0	0	0	0	0	1	0	0	0	0	0	0	0	0	0	0	0	0	0	0	0	0	0	0	0	0	0	0	0	0	0	0	8.52		8.2		1.08	4.4
1450	1	59	0	0	1	160	65	128	74		25.3906	0	0	0	0	0	0	0	0	0	0	0	0	0	0	0	0	0	0	0	0	0	0	0	0	0	0	0	0	0	0	0	0	5.61		7.1	227	0.44	2.91
1451	1	58	0	1	1	163	60.9	114	60		22.9215	1	0	1	1	0	0	0	0	0	0	1	0	0	0	0	0	1	0	0	0	0	0	0	0	0	0	0	0	0	0	0	0	7.96	20.51	9.8		2.87	4.11
1452	1	36	0	0	0	166	79	137	86		28.6689	1	0	0	0	0	0	0	0	0	0	0	0	1	0	0	0	0	0	0	0	0	0	1	0	0	0	0	0	0	0	0	0	7.47	10.93	8		1.29	4.89
1453	1	43	0	0	1	160	66	142	106		25.7812	1	0	0	0	0	0	0	0	0	0	1	1	0	0	0	0	0	1	0	0	0	0	0	0	0	0	0	0	0	0	0	0	5.15		5	106.3	2.57	5.03
1454	1	66	0	1	1	164	73	120	72		27.1416	1	0	1	0	0	0	0	0	0	0	0	0	0	1	0	1	0	0	0	0	0	0	0	0	0	0	0	0	0	0	0	0	6.4		7.8		1.71	3.82
1455	1	63	0	0	1	155	52	120	70		21.6441	0	0	0	0	0	0	0	0	0	0	0	0	0	0	0	0	0	0	0	0	0	0	0	0	0	0	0	0	0	0	0	0	10.7		10.6	335.3	1.88	6.19
1456	1	53	1	0	1	170	72	130	80		24.9135	0	1	1	0	0	1	0	0	0	1	0	0	0	0	0	0	0	0	0	0	0	0	0	0	0	0	0	0	0	0	0	0	11.5		9.4	263	3.59	6.84
1457	1	40	0	0	1	161	70	180	105		27.0051	1	0	1	0	0	0	0	0	0	0	1	0	0	0	0	0	0	0	0	0	0	0	1	0	0	0	0	0	0	0	0	0	10.6	18.25	9	337.6	5.55	5.84
1458	1	59	0	0	1	157	60	148	86		24.3418	1	0	0	0	0	0	0	0	0	0	0	0	0	0	0	0	0	0	0	0	0	0	0	0	0	0	0	0	0	0	0	0	4.43		5.6	164.7	0.69	5.04
1459	1	46	0	0	1	160	78.6	140	90		30.7031	1	0	1	0	0	1	0	0	0	0	0	0	0	0	0	0	0	0	1	0	0	0	1	0	0	0	0	0	0	0	0	0	12.2	15.22	9.5	286.3	2.58	4.79
1460	1	67	1	0	1	170	68	140	80	86	23.5294	1	1	1	0	0	1	0	0	0	0	1	0	0	0	0	0	0	0	0	0	0	0	0	0	0	0	0	0	0	0	0	0	8.53		12.2	419.1	1.37	4.54
1461	1	78	0	0	1	163	86	130	80		32.3685	1	1	1	0	1	0	0	0	0	1	1	0	1	1	0	1	1	1	1	0	1	0	1	0	0	0	0	1	1	0	0	0	6.11	15.78	9.2	331.1	3.08	5.93
1462	1	44	1	0	1	172	90	160	96		30.4218	1	0	0	0	0	0	0	0	0	0	1	1	0	0	0	0	0	1	0	1	0	0	0	0	0	0	0	0	0	0	0	0	5.56		7.3		1.78	4.45
1463	1	64	1	0	1			132	71			1	0	0	1	0	0	0	1	0	0	0	0	0	0	0	0	0	1	0	1	0	0	0	0	0	0	0	0	0	0	0	0	11.7		7.6	200	1.57	3.87
1464	1	75	1	0	1	172	74	220	80		25.0135	1	0	1	0	0	0	0	0	0	0	1	0	0	1	0	0	0	0	0	1	0	0	0	0	0	0	0	0	0	0	0	0	5.91		8.7		1.37	6.68
1465	1	58	0	0	0		67	153	83			1	1	0	0	0	0	0	0	0	0	0	0	0	0	0	0	0	0	0	0	0	0	0	0	0	0	0	0	0	0	0	0	8.58		8.8	287.5	1.01	3.8
1466	1	70	1	0	1	167	87	125	68		31.1951	1	0	1	0	0	0	0	0	0	0	1	0	0	1	1	0	0	1	1	1	0	0	1	0	0	0	0	0	0	0	0	0	7.54	13.33	8.4		1.46	3.43
1467	1	61	1	0	1		65	160	90			1	0	1	0	0	0	0	0	0	0	1	0	0	0	0	0	0	0	1	0	0	0	1	0	0	0	0	0	0	0	0	0	6.94	15.24	9.8		1.9	5.09
1468	1	54	1	0	1	163	76	140	70		28.6048	1	0	0	0	0	0	0	0	0	0	0	0	0	0	0	0	0	0	0	0	0	0	0	0	0	0	0	0	0	0	0	0	3.79		9.2	239.2	0.88	4.24
1469	1	30	1	0	1		72	120	80			0	0	0	0	0	1	0	0	0	0	0	0	0	0	0	0	0	0	0	0	0	0	1	0	0	0	0	0	0	0	0	0	14.4		12.2		1.49	3.71
1470	1	55	0	0	1	152	69.1	113	70		29.9082	1	1	0	0	0	1	0	0	0	0	0	0	0	0	0	0	0	0	0	0	0	0	1	0	0	0	0	0	0	0	0	0	9.73	28.09	10.2	362	2.34	5.7
1471	1	53	0	0	1	161	94	112	72		36.264	1	0	1	0	0	1	0	0	0	0	0	0	0	1	1	0	0	0	0	0	0	0	1	0	0	0	0	1	0	0	0	0	8.7		8.4	241.6	7.86	4.68
1472	1	65	1	0	1	180	75.5	140	70		23.3025	1	0	0	0	0	0	0	0	0	0	1	0	0	0	0	0	0	0	0	1	0	0	0	0	0	0	0	0	0	0	0	0	7.13		5.6	212.1	1.84	4.06
1473	1	46	1	0	0	175	82	160	118		26.7755	1	0	1	0	0	0	0	0	0	1	0	0	0	0	0	0	0	1	1	0	0	0	1	0	0	0	0	0	0	0	0	0	8.96	26.94	9.4		2.89	4.95
1474	1	53	1	0	1	176	91.2	122	78		29.4421	0	0	1	1	0	1	0	0	0	0	0	0	0	0	0	0	0	0	1	0	0	0	0	0	0	0	0	0	0	0	0	0	9.45		9.6		2.53	4.58
1475	1	52	0	0	1	162	69.8	143	78		26.5966	1	0	0	0	0	0	0	0	0	0	1	0	0	0	0	0	0	0	0	1	0	0	0	0	0	0	0	0	0	0	0	0	10.3		7.7	171	1.44	5.83
1476	1	52	1	0	1	168	72	130	90		25.5102	0	0	0	0	0	1	0	0	0	0	1	0	0	0	0	0	0	0	0	0	0	0	0	0	0	0	0	0	0	0	0	0	9.65		7.9		3.45	5.04
1477	1	52	1	0	1		83.6	140	86			0	0	0	0	0	0	0	0	0	0	0	0	1	0	0	0	0	0	0	0	0	0	0	0	0	0	0	0	0	0	0	0	8.99		8.4	214.8	1.37	3.97
1478	1	69	1	0	1		70	120	70			0	0	0	0	0	0	0	0	0	0	0	0	0	0	0	0	0	0	0	0	0	0	0	0	0	0	0	0	0	0	0	0	5.85		7.3		0.79	4.66
1479	1	67	0	0	1	158	70.8	120	80		28.3608	1	0	1	0	0	1	0	0	0	1	0	0	0	1	0	0	0	0	0	0	0	0	0	0	0	0	0	0	0	0	0	0	4.91		8.1	260.6	1.04	3.08
1480	1	61	0	0	1	160	75	176	82		29.2969	1	0	0	0	0	0	0	0	0	0	0	0	0	0	0	0	0	0	0	0	0	0	0	0	0	0	0	0	0	0	0	0	12.2		8.3	250.6	1.25	4.16
1481	1	49	0	0	1	153	76	200	100		32.4661	1	0	1	0	0	0	0	0	0	0	1	0	0	0	0	0	0	0	0	1	0	0	1	1	0	1	0	0	0	0	0	0	7.36		9.4	238	0.97	5.42
1482	1	30	0	0	0	160	60	120	70		23.4375	0	0	0	0	0	0	0	0	0	0	0	0	0	0	0	0	0	0	0	1	0	0	0	0	0	0	0	0	0	0	0	0	6.69	11.19	9.8	322.9	1.14	3.34
1483	1	76	0	0	1	156	72	125	75		29.5858	1	0	0	0	0	0	0	0	0	0	0	0	0	0	0	0	0	0	0	0	0	0	0	0	0	0	0	0	0	0	0	0	10.5		8.9		1.41	4.48
1484	1	71	0	0	1		47	140	70			0	0	0	0	0	0	0	0	0	0	0	0	0	0	0	0	0	0	0	0	0	0	0	0	0	0	0	0	0	0	0	0	8.53		10.6	253.1	3.29	5.69
1485	1	63	0	0	1	168	68	130	70		24.093	1	1	1	0	0	1	0	0	0	0	1	1	0	1	0	0	0	0	0	0	0	0	0	0	0	0	0	0	0	0	0	0	7.83		9.7		9.09	5.63
1486	1	59	1	0	1	168	71	131	78		25.1559	0	0	1	0	0	1	0	0	0	0	0	0	0	1	1	0	0	0	0	0	0	0	0	0	0	0	0	0	0	0	0	0	3.79	16.67	7.2	197	2.13	3.51
1487	1	50	1	0	1	180	87	132	70		26.8519	1	1	1	0	0	1	0	0	0	0	1	0	0	0	0	0	0	0	0	0	0	0	1	0	0	0	0	0	0	0	0	0	13	15.07	8.7	135.6	9.92	6.03
1488	1	64	1	0	1	170	75	108	74	80	25.9516	1	0	1	0	0	0	1	1	0	0	1	0	0	1	1	1	0	1	0	1	0	0	1	0	0	0	0	0	0	0	0	0	11.7		5.6	105.7	0.7	3.44
1489	1	70	1	0	1	162	77	150	80		29.34	1	0	0	0	0	0	0	1	0	0	1	1	0	0	0	0	0	1	0	1	0	0	1	0	0	0	0	0	0	0	0	0	4.19		7		0.89	5.03
1490	1	47	0	0	1	158	60	106	76		24.0346	0	0	1	0	0	0	0	0	0	1	0	0	0	0	0	0	0	0	1	0	0	0	1	0	0	0	0	0	0	0	0	0	10.2	12.07	8.5		0.96	4.16
1491	1	54	1	0	1	168	63	107	62		22.3214	1	0	1	0	0	0	0	1	0	0	1	1	0	0	0	0	0	0	0	1	0	0	0	0	0	0	0	0	0	0	0	0	4.18		5.3	166.8	2.04	3.44
1492	1	50	1	0	1	170	92.8	150	80		32.1107	1	0	1	0	0	0	0	0	0	0	1	0	0	1	0	0	0	0	0	0	0	0	0	0	0	0	0	0	0	0	0	0	5.24		7.1	61.9	2.27	6.22
1493	1	70	0	0	1	159	79	140	90		31.2488	1	0	1	0	0	1	0	0	0	0	1	0	0	1	0	0	0	0	0	0	0	0	0	0	0	0	0	0	0	0	0	0	15.3		10.8	259.3	3.23	3.53
1494	1	62	1	0	1	170	80.5	186	110		27.8547	1	0	0	0	0	0	0	0	0	0	1	0	0	0	0	0	0	0	0	1	1	0	0	0	0	0	0	0	0	0	0	0	7.49		7.3		6.62	5.53
1495	1	52	1	0	1	165	73	147	82		26.8136	0	0	0	0	0	0	0	0	0	0	0	0	0	0	0	0	0	0	0	0	0	0	0	0	0	0	0	0	0	0	0	0	7.06		8.2
1496	1	58	0	0	1	166	75.8	170	100		27.5076	1	0	0	0	0	0	0	0	0	0	0	0	0	0	0	0	0	0	0	0	1	0	0	0	0	0	0	0	0	0	0	0	9.56	11.83	8.3	266.2	5.97	4.41
1497	1	65	1	0	1		62	126	68			1	0	0	0	0	0	0	0	0	0	0	0	0	0	0	0	1	0	0	0	0	0	0	0	0	0	0	0	0	0	0	0	9.24		5.8	73.8	1.28	5.2
1498	1	58	1	0	1	175	89	155	77		29.0612	1	0	1	0	0	0	0	0	0	0	1	0	0	1	0	1	0	0	0	0	0	0	0	0	0	0	0	0	0	0	0	0	10.4		7.3	163.6	1.35	3.84
1499	1	74	0	0	1	158	62.5	150	80		25.0361	1	0	1	1	0	0	0	0	0	1	1	0	0	1	0	0	0	1	0	0	1	0	1	0	0	0	0	0	0	0	0	1	17.5	13.76	10.4	339.4	1.21	5
1500	1	59	1	1	1	171.5	79	124	78		26.8596	0	1	1	0	0	0	0	1	0	1	1	0	0	1	0	0	0	0	1	0	0	0	1	0	0	0	0	0	0	0	0	1	13.8		8.6	244	1.08	4.35
1501	0	59	1	0	1	171	74.5	137	92		25.4779	1	0	0	0	0	0	0	1	0	0	1	0	0	0	0	0	0	0	0	0	0	0	0	0	0	1	0	0	0	0	0	0	11.1		7.8
1502	0	73	1	0	1	166	79	160	80		28.6689	0	0	1	0	0	0	0	0	0	0	1	0	0	1	0	0	0	1	0	0	0	0	1	1	0	0	0	0	0	0	0	1	11.7		7	296.8	0.58	2.44
1503	0	50	0	1	1	168	67	120	70		23.7387	0	0	0	0	0	0	0	0	0	0	0	0	0	0	0	0	0	0	0	0	0	0	0	0	0	0	0	0	0	0	0	0	13.9	9.15	10.9		1.99	5.14
1504	0	51	0	0	1	164	64	120	88		23.7954	1	1	1	0	0	1	0	0	0	0	0	0	0	1	0	0	0	0	0	0	0	0	1	0	0	0	0	0	0	0	0	0	11.2		8.6		2.42	3.54
1505	0	57	0	0	1	156	48	140	77		19.7239	0	0	0	0	0	0	0	1	0	0	1	1	0	0	0	0	0	1	0	1	0	0	1	0	0	0	0	0	0	0	0	0	5.03		6.9	309.6	1.51	3.8
1506	0	55	1	0	1	172	100	160	100		33.8021	1	1	0	1	1	0	0	0	0	1	0	0	0	0	0	0	0	0	0	0	0	0	0	0	0	0	0	0	0	0	0	0	11.4	21.01	11.1	317.1	2.26	3.93
1507	0	67	1	0	1	166	80	166	61		29.0318	0	1	1	0	0	0	0	0	0	0	1	0	1	1	0	0	0	0	0	0	0	0	0	0	0	0	0	0	0	0	0	1	6.04		6.1	207.7	3.45	3.69
1508	0	62	1	0	1	180	84.6	146	90		26.1111	1	0	1	0	0	0	0	0	0	0	0	0	0	1	0	0	0	0	0	0	0	0	0	0	0	0	0	0	0	0	0	0	14.4		7.8	256.7	1.58	3.71
1509	0	53	1	0	1	178	85	130	78		26.8274	0	1	1	0	0	0	0	0	0	0	1	0	0	1	0	0	0	0	0	0	1	0	1	0	0	0	0	0	0	0	0	0	6.61		6.4	297	1.71	3.63
1510	0	70	1	0	1	166	77	140	78		27.9431	1	1	1	0	0	0	0	0	0	0	0	0	0	1	1	1	0	0	0	0	0	0	0	0	0	0	0	0	0	0	0	0	7.45		6.8	225.4	1.37	4.92
1511	0	60	1	0	1	166	77	115	59		27.9431	0	0	1	0	0	1	0	0	0	0	0	0	0	0	0	0	0	1	0	0	0	0	0	0	0	0	0	0	0	0	0	0	8.76	18.14	7.8	239.2	1.11	3.52
1512	0	54	1	0	1	170	80.2	170	88		27.7509	1	0	1	0	0	0	0	0	0	0	0	0	0	1	0	0	0	0	0	0	0	0	0	0	0	0	0	0	0	0	0	0	4.43		6.6	237.4	0.67	3.72
1513	0	51	1	0	1	177	83	145	81		26.493	1	0	0	0	0	1	0	0	0	0	0	0	0	0	0	0	0	0	0	0	1	0	1	0	0	0	0	0	0	0	0	0	6.96		10.5		0.8	2.9
1514	0	68	1	0	1	166	70	137	96		25.4028	1	0	0	0	0	0	0	0	0	0	0	0	0	0	0	0	0	0	0	0	0	0	0	0	0	0	0	0	0	0	0	1	9.9		8.1	236.3	1.47	5.57
1515	0	69	1	0	1	173	69	118	86		23.0546	0	0	1	0	0	0	0	0	0	0	0	0	0	1	0	0	0	0	0	0	0	0	0	0	0	0	1	0	0	0	0	0	3.38		7.5	266.1	0.51	3.41
1516	0	56	1	0	1	166		104	71			1	0	0	0	0	1	0	0	0	0	0	0	0	0	0	0	0	0	0	0	0	0	1	0	0	0	0	0	0	0	0	0	5.6		6.8		2.15	4.51
1517	0	52	0	0	1	165	60	146	70		22.0386	0	0	0	0	0	0	0	0	0	0	0	0	1	0	0	0	0	0	0	0	0	0	0	0	0	0	0	0	0	0	0	0	15.6		11.2	367.2	0.46	4.88
1518	0	58	1	0	1	166	111.2	150	85		40.3542	1	1	1	1	0	0	0	0	0	0	0	0	0	1	0	0	0	0	0	0	0	0	0	0	0	0	0	0	0	0	0	0	9.52		10	262.3	2.92	4.69
1519	0	57	0	0	1	166	73	150	80		26.4915	1	0	0	0	0	0	0	0	0	0	0	0	0	0	0	0	0	0	0	0	0	0	0	0	0	0	0	0	0	0	0	0	5.95		6.3
1520	0	60	1	0	1	173	92	172	108		30.7394	1	0	1	0	0	1	0	1	0	0	1	0	0	1	0	0	0	0	0	0	0	0	1	0	0	0	0	0	0	0	0	0	5.16	9.56	5.7	161.5	2.73	4.3
1521	0	62	1	0	1	165	68	160	90		24.977	1	1	1	0	0	0	0	0	0	0	1	0	0	1	0	0	0	0	0	0	0	0	0	0	0	0	0	0	0	0	0	0	5.55	12.41	6.2		5.16	4.97
1522	0	58	1	0	1	175	79	126	76		25.7959	1	0	0	0	0	0	0	0	0	0	1	0	0	0	0	0	0	0	0	0	0	0	1	1	0	0	0	0	0	0	0	0	6.53		7.2	220.7	1.58	5.07
1523	0	82	1	0	1	162	115	120	70		43.8195	1	1	1	1	0	1	0	0	0	0	0	0	0	1	0	1	0	0	0	0	0	0	1	0	0	0	0	0	0	0	0	0	10.8		8.7	343.1	3.16	3.44
1524	0	52	1	0	1	165	70	120	70		25.7117	0	0	0	0	0	0	0	1	0	0	1	0	0	0	0	0	0	1	0	0	0	0	0	0	0	0	0	0	0	0	0	0	5.46		5.7		0.71	3.57
1525	0	53	1	0	1	166	74	110	70		26.8544	0	0	0	0	0	0	0	0	0	0	0	0	0	0	0	0	0	0	0	0	0	0	0	0	0	0	0	0	0	0	0	0	7.82		10	335.1	1.59	3.19
1526	0	72	1	0	1	169	43	115	65		15.0555	0	0	1	1	0	0	0	1	0	0	0	0	0	0	0	0	0	1	0	0	0	0	0	0	0	0	0	0	0	1	0	1	8.63		8	164.4	1.12	2.64
1527	0	69	0	0	1	166	66	220	100		23.9512	1	1	1	0	1	0	0	0	0	0	1	0	0	1	0	0	0	0	0	1	0	0	0	0	0	0	0	0	0	0	0	0	4.44		6.1		5.4	6.11
1528	0	54	1	0	1	166	78	130	90		28.306	1	1	1	0	0	1	0	0	0	0	0	0	0	1	0	0	0	0	0	0	0	0	0	0	0	0	0	0	0	0	0	0	6.33		6.1		2.01	6.53
1529	0	65	0	0	1	150	81	140	100		36	1	0	1	0	0	0	0	0	0	0	0	0	0	1	0	0	0	0	0	0	0	0	0	0	0	0	0	1	0	0	0	0	6.06		8.3		3.31	6.16
1530	0	60	1	0	1	182	100	132	73		30.1896	1	0	1	1	0	1	0	1	0	0	0	0	0	1	1	0	0	1	0	0	0	0	1	0	0	1	0	0	0	0	0	1	6.83		7.1	180.4	1.98	5.28
1531	0	63	1	0	1	166		104	69			0	0	0	1	0	0	0	0	0	0	1	0	0	0	0	0	0	0	0	0	0	0	0	0	0	0	0	0	0	0	0	0	11.3		8.6	454.7	0.88	3.88
1532	0	72	0	0	1	154	63	120	80		26.5643	1	0	1	1	0	0	0	0	0	0	1	0	0	1	0	0	0	1	0	0	0	0	0	0	0	0	0	0	0	0	0	0	9.15		6	202.3	0.94	5.63
1533	0	58	0	0	1	160	73	168	85	135	28.5156	1	1	1	0	0	0	0	0	0	0	0	0	0	1	0	1	1	0	0	0	0	0	0	0	0	0	0	0	0	0	0	0	7.47		9.5	143.6	0.9	4.47
1534	0	35	1	0	1	175	81	134	86		26.449	0	0	0	0	0	1	0	0	0	1	0	0	0	0	0	0	0	0	0	0	0	0	0	0	0	0	0	0	0	0	0	0	4.65		6.5	133.3	2	4.38
1535	0	58	0	0	1	156	61.5	140	70		25.2712	0	0	0	0	0	0	0	0	0	0	0	0	0	0	0	0	0	0	0	0	0	0	1	1	0	0	0	0	0	0	0	0	4.71		6.9	207.7	1.18	3.81
1536	0	57	1	0	1	176	82	120	80		26.4721	0	0	0	0	0	0	0	0	0	0	1	0	0	0	0	0	0	0	0	0	0	0	0	0	0	0	0	0	0	0	0	0	7.52		7.6		1.79	4.39
1537	0	66	0	0	1	159	69	118	80	72	27.2932	0	1	1	0	0	1	0	0	0	0	0	0	0	1	0	0	0	0	1	0	0	0	1	0	0	0	0	0	0	0	0	0	5.46	10.87	6.4		1.23	2.88
1538	0	57	1	0	1	172	84	126	75		28.3937	1	0	1	0	0	1	0	0	0	0	0	0	0	0	0	0	0	0	0	0	0	0	0	0	0	0	0	0	0	0	0	0	13.2		11.7		1.46	3.65
1539	0	42	1	0	0	166	109	114	52		39.5558	0	1	0	0	0	0	0	0	0	0	0	0	1	0	0	0	1	0	0	0	0	0	0	0	0	0	0	0	0	0	0	0	15.3		7.3		6.29	6.36
1540	0	52	1	0	1	173	89	160	145		29.737	1	0	0	0	0	1	0	0	0	0	1	0	0	0	0	0	0	0	0	0	0	0	0	0	0	0	0	0	0	0	0	0	14.5		10.4	338.8	2.28	4.44
1541	0	51	1	0	1	162	79	140	65		30.1021	1	0	0	0	0	0	0	0	0	0	1	0	0	0	0	0	0	1	0	0	0	0	0	0	0	0	0	0	0	0	0	0	5.24		6.1	39.8	2.32	8.56
1542	0	46	1	0	1	166		140	90			1	1	0	0	0	1	0	0	0	0	0	0	0	0	0	0	0	0	0	0	0	0	0	0	0	0	0	0	0	0	0	0	5.71		6.7	181	3.25	7.57
1543	0	66	1	0	1	166		121	61			0	0	0	0	0	0	0	0	0	0	0	0	0	0	0	0	0	0	0	0	0	0	0	0	0	0	0	0	0	1	0	1	16.7		12.1	486.3	1.29	4.43
1544	0	50	0	1	1	166	67	118	70		24.3141	1	0	0	0	0	0	0	0	0	0	0	0	0	0	0	0	0	1	0	0	0	0	0	0	0	0	0	1	0	0	0	0	10.8		8.7	257.1	1.25	3.48
1545	0	50	1	0	1	172	75	140	70		25.3515	1	0	0	0	0	0	0	0	0	0	1	0	0	0	0	0	0	0	0	0	0	0	0	0	0	0	0	0	0	0	0	0	12.1		6.1	118.7	1.28	6.06
1546	0	53	1	0	1	166	74	140	80		26.8544	0	0	0	0	0	0	0	0	0	0	1	0	0	0	0	0	0	0	0	0	0	0	0	0	0	0	0	0	0	0	0	0	16.1		8.8	206.4	2.14	5.4
1547	0	64	1	0	1	166	72	164	102		26.1286	0	0	0	0	0	0	1	1	0	0	0	0	0	0	0	0	0	0	0	1	0	0	0	0	0	1	0	0	0	0	0	0	6.96		8.1	264.5	1.53	4.79
1548	0	57	1	0	1	166		110	70			1	1	1	0	0	0	0	0	0	0	0	0	1	1	0	0	0	0	0	0	0	0	0	0	0	0	0	0	0	0	0	0	12.2		7.8	310.9	0.92	5.29
1549	0	64	1	0	1	176	80	136	61		25.8264	1	0	0	0	0	1	0	1	0	1	1	0	0	0	0	0	0	0	0	0	0	0	0	0	0	1	0	0	0	0	0	1	3.01		6.5	200.1	1.9	4.29
1550	0	60	1	0	1	173	97	120	70		32.41	1	0	0	0	0	1	0	0	0	0	1	0	0	0	0	0	0	0	0	0	0	0	0	0	0	0	0	0	0	0	0	1	5.4		10.4	248.4	2.15	4.24
1551	0	57	0	0	1	166		114	61			0	1	0	0	0	1	0	0	0	0	0	0	0	0	0	0	0	0	0	0	0	0	1	0	0	0	0	0	0	0	0	0	8.09		8.3	309.5	2.99	6.13
1552	0	56	1	1	1	176	73	113	77		23.5666	1	0	0	0	0	1	0	1	0	0	0	0	0	0	0	0	0	0	0	0	0	0	0	0	0	1	0	0	0	0	0	0	6.39		6	180	3.21	3.47
1553	0	51	0	0	1	156	55	140	87		22.6003	1	0	0	0	0	0	0	0	0	0	1	0	0	0	0	0	0	0	0	0	0	0	1	1	0	0	0	0	0	0	0	0	5.82		8.2		0.66	6.78
1554	0	64	1	0	1	170	75	111	98		25.9516	1	1	0	0	0	0	0	0	0	1	0	0	0	0	0	0	0	1	0	0	0	0	1	0	0	0	0	0	0	1	1	1	6.49		11.9	120.3	2.18	4.75
1555	0	33	1	0	1	170	73	130	70		25.2595	0	0	0	0	0	1	0	0	0	0	0	0	0	0	0	0	0	0	0	0	0	0	1	0	0	0	0	0	0	0	0	0	8.92	19.64	9.1	332.8	1.64	4.08
1556	0	60	1	0	1	166	81	112	64		29.3947	0	1	1	0	0	0	0	0	0	0	0	0	1	1	0	0	0	0	1	0	0	0	0	0	0	0	0	0	0	0	0	0	4.57		9.9	233.6	2.03	5.16
1557	0	58	0	0	1	166	50	139	84		18.1449	0	0	0	0	0	0	0	0	0	0	0	0	0	0	0	0	0	0	0	0	0	0	0	0	0	0	0	0	0	0	0	0	15.7		11.3	569	0.91	4.25
1558	0	81	0	0	1	155	67.2	151	69		27.9709	1	0	1	0	0	1	0	0	0	1	1	0	0	1	0	1	0	0	1	0	0	0	1	0	0	0	0	0	0	0	0	0	6.65		6.5	202.8	1.8	6.08
1559	0	53	1	0	1	166	75	111	63		27.2173	0	0	0	0	0	0	0	0	0	0	0	0	0	0	0	0	0	0	0	0	0	0	0	0	0	0	0	0	0	0	0	0	11.3		9.1	240.1	1.85	3.49
1560	0	60	0	0	1	168	65	116	68		23.03	1	0	0	0	0	1	0	0	0	0	0	0	0	0	0	0	0	0	0	0	0	0	0	0	0	0	0	0	0	0	0	0	7.82		7.5	279.1	6.03	4.26
1561	0	64	1	0	1	169	65	120	70		22.7583	1	1	1	1	0	1	0	0	0	0	1	0	0	1	1	0	0	0	0	0	0	0	0	0	0	0	0	0	0	0	0	0	10.6	8.77	7.6	214.5	5.66	6.12
1562	0	72	1	0	1	168	81	133	86	77	28.699	1	1	1	0	0	0	0	0	0	0	1	0	0	1	0	1	0	1	0	0	0	0	0	0	0	0	0	0	0	0	0	0	6.95		7	186.9	0.87	3.5
1563	0	63	0	0	1	170	82	140	80		28.3737	1	1	1	0	0	0	0	0	0	0	1	1	0	1	0	1	0	0	0	0	0	0	0	0	0	0	0	0	0	0	0	0	6.25		6	95.5	5.7	5.44
1564	0	72	1	0	1	166	64	148	60		23.2254	1	0	1	1	0	0	0	0	0	0	0	0	0	1	0	0	0	0	0	0	0	0	0	0	0	0	0	0	0	0	0	0	5.25		6.3	216.6	0.68	2.9
1565	0	59	1	0	1	165	73	116	81		26.8136	1	0	1	1	0	0	0	0	0	1	0	0	0	1	0	0	0	0	0	0	0	0	0	0	0	0	0	0	0	0	0	0	20.5		8.1	203.6	1.61	4.26
1566	0	72	1	0	1	166		145	80			1	0	1	0	0	0	0	0	0	0	0	0	0	1	1	0	0	0	0	0	0	0	0	0	0	0	0	0	0	0	0	0	9.17		7.7		0.77	2.87
1567	0	66	1	0	1	172	87	110	75		29.4078	1	1	1	0	0	1	0	1	0	0	0	0	0	1	0	0	0	0	0	0	0	0	1	0	0	0	0	0	0	0	0	0	6.77		6	185.4	6.2	3.86
1568	0	76	0	0	1	156	49	160	71		20.1348	1	0	0	0	0	0	1	0	0	1	0	0	0	0	0	0	0	1	0	0	1	0	0	0	0	0	0	0	0	0	0	0	5.88		5		1.34	3.96
1569	0	65	1	0	1	175	72	140	80		23.5102	1	0	0	0	0	1	0	1	0	0	1	0	0	0	0	0	0	0	0	0	0	0	1	0	0	0	0	0	0	0	0	0	7.45		7.4	132.9	3.71	3.88
1570	0	57	1	0	1	177	69	126	71		22.0243	0	0	0	0	0	0	0	0	0	0	0	0	0	0	0	0	0	0	0	0	0	0	0	0	0	1	0	0	0	0	0	0	5.09		6.4	183.2	1.09	3.57
1571	0	62	1	0	1	170	87	120	77		30.1038	1	1	1	0	0	1	0	0	0	0	0	0	0	0	0	0	0	0	0	0	1	0	0	0	0	1	0	0	0	0	0	0	5.17		6.7		2	6.79
1572	0	66	0	0	1	166	64	170	84		23.2254	1	0	0	0	0	0	0	1	0	0	0	0	0	0	0	0	0	0	0	0	0	0	1	0	0	0	0	0	0	0	0	1	6.32		6.7		0.63	5.4
1573	0	71	0	0	1	166	61.1	120	80	78	22.173	1	0	0	0	1	0	0	0	0	0	0	0	0	0	0	0	0	0	0	0	0	0	0	0	0	0	0	0	0	0	0	0	8.43		6.7	300.2	1.64	5.6
1574	0	59	1	0	1	172	75	118	80		25.3515	0	0	1	0	0	1	0	0	0	0	0	0	0	0	0	0	0	0	0	0	0	0	0	0	0	0	0	0	0	0	0	0	7.69		7.3		1.28	3.61
1575	0	67	1	0	1	172	88.8	128	76		30.0162	1	0	0	0	0	1	0	0	0	0	1	0	0	0	0	0	0	0	0	0	0	0	1	0	0	0	0	0	0	0	0	0	6.82		7.7		1.12	3.55
1576	0	77	1	0	1	179	78	107	45		24.3438	0	0	1	0	0	1	0	0	0	0	0	0	1	1	1	1	0	1	0	0	0	0	0	0	0	0	0	0	0	1	0	0	9.22		8.5	192.9	2.13	5.03
1577	0	61	1	0	1	166		142	84	119		1	0	0	1	0	0	0	0	0	1	0	0	0	0	0	0	0	1	0	0	0	0	0	0	0	0	0	0	0	0	0	0	17.6		13.2
1578	0	57	1	0	1	169	69.2	160	90		24.2288	1	0	1	1	0	0	0	1	0	1	1	0	0	0	0	0	0	0	1	0	0	0	0	0	0	0	0	0	0	0	0	0	10.5		6.5		0.97	5.45
1579	0	61	1	0	1	166		123	93			0	1	0	0	0	0	0	0	0	0	0	0	0	1	0	0	0	0	0	0	0	0	0	0	0	0	0	0	0	0	0	0	4.55		6.3	177.3	1.16	2.45
1580	0	78	0	0	1	166		101	60			0	0	1	0	0	1	0	0	0	1	0	0	0	0	0	0	0	0	0	0	0	0	0	0	0	0	0	0	0	0	0	0	6.83		6.7		0.76	3.93
1581	0	61	1	0	1	172	64	146	94		21.6333	1	0	0	0	0	0	0	0	0	0	0	0	0	0	0	0	0	0	0	0	0	0	0	0	0	0	0	0	0	0	0	0	4.53		7	203.8	2.33	4.01
1582	0	69	0	0	1	166		148	91			0	0	0	0	0	0	0	0	0	0	0	0	0	0	0	0	0	0	0	0	0	0	1	0	0	0	0	0	0	0	0	0	6.38		7.8	230.5	0.84	4.75
1583	0	46	1	0	1	166		126	79			1	0	0	0	0	1	0	0	0	0	0	0	0	0	0	0	0	0	0	0	1	0	1	0	0	0	0	0	0	0	0	0	7.7		7.7	125.8	1.93	4.41
1584	0	52	1	0	1	156	78	145	86		32.0513	1	0	1	0	0	1	0	0	0	0	0	0	0	1	0	0	0	0	0	0	0	0	1	0	0	0	0	0	0	0	0	0	4.89		5.7	165	0.9	3.95
1585	0	69	0	0	1	153	45	145	88		19.2234	1	0	1	1	0	0	0	0	0	0	1	0	1	0	0	0	0	0	0	0	0	0	0	0	0	0	0	0	0	0	0	0	8.17		5.6	254.1	0.98	3.24
1586	0	61	1	0	1	173	75	130	80		25.0593	0	0	1	0	0	0	0	0	0	1	1	0	0	0	0	0	0	1	0	0	0	0	1	0	0	0	0	0	0	0	0	0	6.01	10.75	6.5	190.9	1.82	4.03
1587	0	68	0	0	1	156	61.7	163	94		25.3534	1	1	0	0	0	1	0	1	0	1	1	0	0	0	0	0	0	1	0	0	0	0	1	1	0	0	0	0	0	1	0	1	5.71		6.4	169	1.88	4.43
1588	0	65	1	0	1	167	65	127	78		23.3067	0	0	0	0	0	0	0	0	0	0	0	0	0	0	0	0	0	1	0	0	1	0	0	0	0	0	0	0	0	0	0	0	3.05		5.9	178.8	0.74	4.56
1589	0	64	1	0	1	174	80	120	70		26.4236	0	0	0	0	0	1	0	0	0	0	0	0	0	1	0	0	0	0	0	0	0	0	1	0	0	1	0	0	0	0	0	0	13.6		9.4	368.1	1.67	4.7
1590	0	52	0	0	1	167	66	120	70		23.6652	0	0	0	0	0	1	0	0	0	0	0	0	0	0	0	0	0	1	0	0	0	0	1	0	0	0	0	0	0	0	0	0	7.27		7.9		2.87	5.54
1591	0	37	1	0	1	188	90	125	75		25.464	1	1	1	0	0	1	0	0	0	1	0	0	0	0	0	0	0	1	0	0	0	0	0	0	0	0	0	0	0	0	0	1	9.08		7.3	247.2	12.91	7.53
1592	0	46	1	0	1	175	85				27.7551	0	0	1	0	0	0	0	0	0	1	0	0	0	0	0	0	0	0	0	0	0	0	0	0	0	0	0	0	0	0	0	0	14.3		12.9	517.9	1.52	6.42
1593	0	64	1	0	1	166	68	125	90		24.677	0	1	1	0	0	1	0	0	0	1	0	0	1	0	0	0	0	0	0	0	0	0	0	0	0	0	0	0	0	0	0	0	9.29		8.2	242.8	2.28	5.19
1594	0	75	0	0	1	145	48	142	81		22.83	0	1	1	0	0	0	0	0	0	0	0	0	0	1	1	0	0	0	0	0	0	0	0	0	0	0	0	0	0	0	0	0	4.82		4.4	173.6	1.32	3.65
1595	0	64	1	0	1	170	62	148	84		21.4533	0	0	0	0	0	0	0	0	0	0	0	0	0	0	0	0	0	0	0	0	0	0	0	0	0	0	0	0	0	1	0	1	6.14		6.6	202.5	0.74	4.34
1596	0	52	1	0	1	166	65	120	65		23.5883	0	1	1	0	0	0	0	0	0	0	0	0	0	1	1	0	0	0	1	0	0	0	0	0	0	0	0	0	0	0	0	0	8.42		6.8	194.8	1.3	2.97
1597	0	58	1	0	1	173	88	127	75		29.4029	1	1	1	0	0	0	0	0	0	0	0	0	0	1	0	0	0	1	0	0	0	0	0	0	0	0	0	0	0	0	0	0	9.5		7.2		1.08	2.48
1598	0	53	1	0	1	166		138	83			0	0	0	0	0	1	0	0	0	1	0	0	0	0	0	0	0	0	0	0	0	0	1	0	0	0	0	0	0	0	0	0	9.22		7.6	227.5	2.76	5.19
1599	0	55	1	0	1	172	80	116	65		27.0416	1	1	1	0	0	1	0	0	0	1	0	0	0	0	0	0	0	0	0	0	0	0	0	0	0	0	0	0	0	0	0	0	6		6.5	199	0.9	5.02
1600	0	63	1	0	1	164	67	132	84		24.9108	0	1	1	1	0	0	0	1	0	1	1	0	0	0	0	0	0	0	0	0	0	0	1	1	0	0	0	0	0	0	0	0	7.09		6.1	211	2.87	6.04
1601	0	65	1	0	1	170	73	129	85		25.2595	1	1	1	0	0	0	0	1	0	0	0	0	0	1	0	0	1	0	0	0	0	0	0	0	0	0	0	0	0	0	0	0	4.82		7.2	223.5	1.83	2.97
1602	0	57	0	0	1	173	76	108	78		25.3934	1	0	0	0	0	0	0	0	0	0	0	0	0	0	0	0	0	1	0	1	0	0	0	0	0	0	0	0	0	0	0	1	4.38		6.8	153.5	0.72	4.23
1603	0	62	1	0	1	159	76	158	76		30.0621	1	0	1	0	0	0	0	0	0	1	0	0	0	1	0	0	1	1	1	1	0	0	0	0	0	0	0	0	0	1	1	1	3.83		7.9		2.12	5.43
1604	0	50	1	0	1	165	75	208	90		27.5482	1	1	1	0	0	0	0	0	0	0	1	0	0	1	0	0	0	0	1	0	0	0	0	0	0	0	0	0	0	0	0	0	13.9		10.5	295	3.31	4.68
1605	0	49	1	0	1	180	86	107	70		26.5432	0	1	1	0	0	1	0	0	0	0	0	0	0	0	0	0	0	0	0	0	0	0	1	0	0	0	0	0	0	0	0	0	6.1		6.3	178	2.43	5.04
1606	0	58	0	0	1	165	70	140	95		25.7117	1	0	0	0	0	1	0	1	0	0	1	0	0	0	0	0	0	0	0	0	0	0	1	0	0	0	0	1	0	0	0	0	6.64		6.8	174.8	3.02	4.69
1607	0	59	1	0	1	166	78	117	76		28.306	1	1	1	0	0	1	0	0	0	0	0	0	0	0	0	1	0	0	1	0	0	0	1	0	0	0	0	0	0	0	0	0	6.79		8.2	255.4	3.2	3.68
1608	0	55	0	0	1	160	74	120	80		28.9062	0	0	0	0	0	0	0	1	0	1	1	0	0	0	0	0	0	0	0	0	0	0	1	0	0	0	0	0	0	0	0	1	5.73		6.1	194.6	2.26	5.28
1609	0	50	1	0	1	174	103	159	82		34.0203	1	0	1	0	0	0	0	0	0	0	0	0	0	1	1	1	0	0	0	0	0	0	0	0	0	0	0	0	0	0	0	0	6.97		6.5	193.1	1.16	2.51
1610	0	54	0	0	1	158	66	140	72		26.4381	1	1	1	0	0	0	0	0	0	0	0	0	0	1	0	0	0	0	0	0	0	0	0	0	0	0	0	0	0	0	0	0	8.41		9	284.4	2.07	5.25
1611	0	50	1	0	1	174	75	108	63		24.7721	0	0	0	0	0	0	0	0	0	0	0	0	0	0	0	0	0	0	0	0	0	0	0	0	0	0	0	0	0	1	0	0	7.28		7.3
1612	0	61	1	0	1	166		123	76			1	0	1	0	0	1	0	0	0	0	0	0	0	1	0	0	0	0	0	0	0	0	0	0	0	1	0	0	0	0	0	0	7.43		6.4		1.96	4.1
1613	0	50	1	0	1	166	87	120	86		31.5721	1	0	0	0	0	1	0	1	0	0	0	0	0	0	0	0	0	0	0	0	0	0	0	0	0	0	0	0	0	0	0	0	10.3		7.3		1.6	4.83
1614	0	62	0	0	1	166		131	65			0	0	0	0	0	0	0	0	0	0	1	0	0	0	0	0	0	0	0	0	0	0	1	0	0	0	0	1	0	0	0	0	7.08		6.7	245	2.28	5
1615	0	64	1	1	1	166		140	78			1	0	1	0	0	0	0	0	0	0	0	0	0	1	0	0	0	0	0	0	0	0	0	0	0	0	0	0	0	0	0	0	10.5		7		1.04	4.57
1616	0	62	0	0	1	166	68	170	90		24.677	1	0	1	0	0	0	0	0	0	0	0	0	0	1	0	0	0	0	0	0	0	0	0	0	0	0	0	0	0	0	0	0	7.63	17.78	5.9	186.9	1.71	2.79
1617	0	41	1	0	1	178	89.7	130	80		28.3108	0	0	0	0	0	1	0	0	1	0	0	0	0	0	0	0	0	1	0	0	0	0	1	0	0	0	0	0	0	0	0	0	9.23		11.9		7.29	8.81
1618	0	59	0	0	1	160	90	140	80		35.1562	1	0	1	0	0	1	0	0	0	0	1	0	0	0	0	0	0	0	1	0	0	0	1	0	0	0	0	0	0	0	0	0	5.81	6.62	5.6	158.7	1.46	5.62
1619	0	55	1	0	1	159.9	65.9	110	75		25.7744	1	1	0	0	0	1	0	0	0	0	0	0	0	0	0	0	0	1	0	0	0	0	0	0	0	1	0	0	0	0	0	0	6.73		5.1	282	2.67	5.83
1620	0	74	0	0	1	160	75.2	160	91		29.375	1	0	1	0	1	0	0	0	0	0	1	0	0	1	1	0	0	0	1	0	0	0	0	0	0	0	0	0	0	0	0	0	6.52		6.7	186.6	1.64	4.67
1621	0	24	1	0	1	166	125	130	80		45.3622	0	0	0	0	0	1	0	1	0	0	0	0	0	0	0	0	0	0	0	0	0	0	0	0	0	0	0	0	0	0	0	0	6.4		9.3	312	1.29	6.08
1622	0	68	0	0	1	150	50	130	68		22.2222	0	0	1	0	0	0	0	0	0	0	0	0	0	1	0	0	0	0	0	0	0	0	0	0	0	0	0	0	0	0	0	0	6.06		6.7	183	1.8	6.6
1623	0	83	0	0	1	158	60	140	85		24.0346	1	1	0	0	0	0	1	1	0	1	1	0	1	0	0	0	0	0	0	1	0	0	0	0	0	0	0	0	0	0	0	0	6.12		7.2	221	2.91	4.83
1624	0	41	1	0	1	166	92.6	112	75		33.6043	0	0	0	0	0	0	0	0	0	1	0	0	0	0	0	0	0	0	0	1	0	0	0	0	0	0	0	0	0	0	0	1	7.27		5.6	209	3.72	3.76
1625	0	60	1	0	1	166		140	90			0	0	1	0	0	0	0	1	0	0	0	0	0	1	0	0	0	0	0	0	0	0	0	0	0	0	0	0	0	0	0	0	6.34		7.1		0.55	3.23
1626	0	59	1	1	1	182	90	163	96		27.1706	1	0	1	1	1	1	0	0	0	1	0	0	1	0	0	0	0	0	0	0	0	0	1	0	0	0	0	0	0	0	0	0	7.48		6.6	231.2	1.31	4.01
1627	0	52	1	0	1	173	84	154	97		28.0664	1	0	0	0	0	0	0	1	0	0	0	0	0	0	0	0	0	0	0	0	0	0	0	0	0	1	0	0	0	0	0	1	5.35		6	193.2	1.3	4.34
1628	0	42	1	0	1	166		130	90			1	0	0	0	0	1	0	0	0	0	0	0	0	0	0	0	0	0	0	0	1	0	0	0	0	0	0	0	0	0	0	0	6.1		7.3	188	3.52	4.67
1629	0	60	1	0	1	173	70	138	82		23.3887	0	0	0	0	0	0	0	0	0	0	0	0	0	0	0	0	0	0	0	0	0	0	0	0	0	0	0	0	0	0	0	0	6.29		6.8	343	1.01	5.38
1630	0	42	1	0	1	166	72.7	115	76		26.3826	0	0	0	0	0	0	0	0	0	0	0	0	0	0	0	1	1	1	0	0	0	0	0	0	0	0	0	0	0	0	0	0	22.4		8.8
1631	0	63	0	0	1	160	70	139	89	61	27.3438	1	0	1	0	0	0	0	0	0	1	0	0	0	1	0	1	1	1	0	0	0	0	0	0	0	0	0	0	0	0	0	0	5.17		6.3		1.63	4.28
1632	0	46	1	0	1	166	69	100	70		25.0399	0	0	0	0	0	0	0	0	0	1	0	0	0	0	0	0	0	1	0	0	0	0	0	0	0	0	0	0	0	0	0	0	6.93		7		2.37	4.77
1633	0	62	1	0	1	166	69	125	80		25.0399	0	1	1	0	0	0	0	1	0	1	1	0	0	1	0	0	0	0	0	0	0	0	1	0	0	0	0	0	0	0	0	1	6.68		6.4	171.5	4.28	6.11
1634	0	57	1	0	1	168	96.4	150	90		34.1553	1	0	1	0	0	1	0	0	0	0	0	0	0	1	0	0	0	0	0	0	0	0	1	0	0	0	0	0	0	0	0	0	5.51		7.9		1.36	3.35
1635	0	65	1	0	1	168	74	101	63		26.2188	1	0	1	0	0	1	0	0	0	0	0	0	0	0	0	0	0	1	0	0	0	0	1	0	0	1	0	0	0	0	0	1	5.58		5.9	204.6	1.26	4.61
1636	0	30	1	0	1	166	67	102	74	68	24.3141	0	0	0	0	0	0	0	0	0	0	0	0	1	0	0	0	0	0	0	0	1	0	0	0	0	0	0	0	0	0	0	0	6.26	15.49	7	120.3	1.61	3.46
1637	0	73	0	0	1	167	73	112	74		26.1752	1	1	1	0	1	0	0	0	0	0	0	0	1	0	0	0	0	0	1	0	0	0	0	0	0	0	0	0	0	0	0	0	7.2		7.1	204.9	1.56	3.01
1638	0	71	0	0	1	152	69	156	79		29.865	0	0	0	0	0	0	0	0	0	0	0	0	0	0	0	0	0	0	0	0	0	0	0	0	0	0	0	0	0	0	0	0	8.22		6.4	159.2	1.73	5.04
1639	0	30	1	0	1	180	103	120	80		31.7901	0	1	0	0	0	1	0	0	0	0	0	0	0	0	0	0	0	1	0	0	0	0	1	0	0	0	0	0	0	0	0	0	5.85		11.5		2.24	4.59
1640	0	46	0	1	1	166		130	96			0	1	1	0	0	0	0	0	0	0	0	0	0	1	0	0	1	0	0	0	0	0	0	0	0	0	0	0	0	0	0	0	7.4		8	197.8	2.49	4.41
1641	0	86	1	0	1	166	52	129	72		18.8707	1	0	1	0	0	0	0	0	0	0	1	0	0	1	1	0	0	0	0	0	0	0	0	0	0	0	0	0	0	0	0	0	12.2		7.9		2.43	3.8
1642	0	56	1	0	1	166	70	160	90		25.4028	0	0	0	0	0	0	0	0	0	0	0	0	0	0	0	0	0	0	0	0	0	0	0	0	0	0	0	0	0	0	0	0	7.82		7.4	248	4.21	6.17
1643	0	39	1	0	1	180	86	140	92		26.5432	0	0	0	0	0	0	0	0	0	0	1	0	0	0	0	0	0	0	0	0	0	0	0	0	0	0	0	0	0	0	0	0	8.48		7.8	283.5	1.33	4.51
1644	0	72	1	0	1	166	74	148	81		26.8544	1	1	0	0	0	0	0	0	0	0	0	0	0	0	0	0	0	0	0	1	0	0	1	0	0	0	0	0	0	0	0	0	5.55		5.7	187.1	1.45	3.64
1645	0	52	1	0	1	174	86	96	73		28.4053	0	1	1	1	0	1	0	0	0	1	0	0	1	0	0	0	0	0	0	0	0	0	1	0	0	0	0	0	0	0	0	0	10.7		7.3	234.4	2	6.81
1646	0	61	1	0	1	172	79	148	94		26.7036	1	1	1	0	0	0	0	0	0	0	0	0	0	0	0	0	0	0	0	0	0	0	0	0	0	0	0	0	0	1	1	1	6.14		7.5	133	2.88	6.73
1647	0	52	1	0	1	166		140	80			1	0	0	0	0	1	0	0	0	0	0	0	0	0	0	0	0	0	0	0	0	0	0	0	0	0	0	0	0	0	0	0	8.99		7	251.7	2.04	5.93
1648	0	62	0	0	1	160	63	179	90		24.6094	1	0	1	0	0	0	0	0	0	0	0	0	0	1	0	0	0	0	0	0	0	0	0	0	0	0	0	0	0	0	0	0	10.9		11.4	478.1	1.35	3.95
1649	0	53	1	0	1	178	118	163	111		37.2428	1	1	1	1	0	0	0	0	0	0	0	0	0	1	0	1	1	0	0	1	0	0	0	0	0	0	0	0	0	0	0	0	6.93		7.5	248.1	0.83	2.99
1650	0	54	0	0	1	166		161	81			1	0	1	0	0	0	0	0	0	0	0	0	0	1	0	0	0	0	0	0	0	0	0	0	0	0	0	0	0	0	0	0	15.2		8.3
1651	0	67	0	0	1	160		150	82			1	0	1	0	0	0	0	0	0	0	0	0	0	1	0	0	0	0	0	0	1	0	1	0	0	0	0	0	0	0	0	0	8.27		6.9	204.1	1.24	4.14
1652	0	79	1	0	1	166	67.7	152	55		24.5682	1	1	1	0	0	0	0	0	0	0	0	0	0	1	1	0	0	0	0	0	0	0	0	0	0	0	0	0	0	0	0	0	5.29		6.5		0.93	3.36
1653	0	60	1	0	1	182	90	121	64		27.1706	1	1	1	0	0	0	0	0	0	1	0	0	0	1	1	1	0	0	0	0	0	0	0	0	0	0	0	0	0	0	0	0	18.2		7.3	299.6	1.28	6.14
1654	0	56	1	0	1	166	82	130	70		29.7576	1	0	1	0	0	0	0	0	0	0	0	0	0	1	0	0	0	0	0	0	0	0	1	0	0	0	0	0	0	0	0	0	5.67		8.3	254	0.82	3.19
1655	0	56	0	0	1	166	65	159	120		23.5883	1	1	0	0	0	0	0	0	0	0	0	0	0	0	0	0	0	0	0	0	0	0	0	0	0	0	0	0	0	0	0	0	6.78		6.1	161.3	2.26	4.3
1656	0	45	1	0	1	166	75	122	96		27.2173	1	0	0	0	0	0	0	0	0	0	0	0	0	0	0	1	0	0	0	0	0	0	0	0	0	0	0	0	0	0	0	0	5.28		5.1	135.5	1.07	3.04
1657	0	45	1	0	1	166		105	67			0	0	0	0	0	0	0	0	0	1	1	0	0	0	0	0	0	0	0	0	0	0	0	0	0	0	0	0	0	0	0	0	10.5		7.8	333.7	1.74	4.86
1658	0	71	1	0	1	158	57.8	134	76		23.1533	1	0	1	1	0	0	0	0	0	0	0	0	0	1	0	0	0	1	1	0	0	0	0	0	0	0	0	0	0	1	0	1	6.74		7.1	245.3	1.19	4.52
1659	0	26	0	1	0	155	48.9	118	76		20.3538	0	0	0	0	0	0	0	0	0	0	0	0	0	0	0	0	0	0	0	0	0	0	0	0	0	0	0	0	0	0	0	0	9.23	13.73	7.7		1.13	4.75
1660	0	57	1	0	1	170	93	130	80		32.1799	1	1	1	0	0	1	0	0	0	0	0	0	0	1	0	0	0	0	0	0	0	0	1	0	0	1	0	0	0	0	0	0	8.95		7.6	238.3	3.45	5.52
1661	0	46	1	1	1	173	90.7	165	105		30.3051	1	0	0	0	0	1	0	0	0	0	0	0	0	0	0	0	0	1	0	0	0	0	1	0	0	0	0	0	0	0	0	0	8.2		9.3		1.47	5.56
1662	0	53	0	0	1	161	57.5	116	73		22.1828	0	0	0	0	0	0	1	1	0	0	0	0	0	0	0	0	0	0	0	0	0	0	0	0	0	1	0	0	0	0	0	1	5.09		7.3	255.8	1.35	5.87
1663	0	45	1	0	1	166		110	70			0	1	0	0	0	0	0	0	0	1	0	0	0	0	0	0	0	1	0	0	0	0	0	0	0	0	0	0	0	0	0	0	7.12		6.5	192.8	1.26	6.12
1664	0	62	0	0	1	158	65	123	65		26.0375	1	0	1	0	0	0	0	0	0	1	0	0	0	1	0	0	0	0	0	0	0	0	0	0	0	0	0	0	0	0	0	0	6.48		6.6	196.1	1.08	3.81
1665	0	54	1	0	1	166	96	154	98		34.8381	1	0	0	0	0	0	0	0	0	0	0	0	0	0	0	0	0	0	0	0	1	0	0	0	0	0	0	0	0	0	0	0	18.6		6.4		0.65	4.08
1666	0	78	1	0	1	166	76	140	72		27.5802	0	0	1	0	0	0	0	0	0	0	0	0	0	1	0	0	0	0	1	0	0	0	0	0	0	0	0	0	0	0	0	0	9.92		8.8	328.5	1.99	5.05
1667	0	70	0	0	1	150	56	128	74		24.8889	0	0	1	0	0	0	0	0	0	0	0	0	0	1	0	0	0	1	0	0	0	0	1	0	0	0	0	0	0	0	0	0	10.1		9.1	337.7	1.31	3.21
1668	0	64	0	0	1	166	60	150	90		21.7738	1	0	1	1	0	0	0	1	0	0	1	0	0	1	0	0	0	0	0	0	0	0	1	1	0	0	0	0	0	0	0	1	4.83	6.21	6.5	187.1	1.38	4.75
1669	0	52	1	0	1	167	75	135	90		26.8923	0	0	1	0	0	0	0	0	0	0	0	0	0	1	1	1	0	0	0	0	0	0	0	0	0	0	0	0	0	0	0	0	10.6		10.1	216.7	1.92	5.11
1670	0	61	0	0	1	166		150	105			1	0	0	0	0	0	0	0	0	0	0	0	0	0	0	0	0	0	0	0	0	0	0	0	0	0	0	0	0	0	0	0	3.09		6.5	183	2.31	4.1
1671	0	39	1	0	1	166		133	88			1	1	0	0	0	1	0	0	0	0	0	0	0	0	0	0	0	0	0	0	0	0	0	0	0	0	0	0	0	0	0	0	8.17		7.5	217.1	2.38	5.99
1672	0	70	0	0	1	157	45	160	85		18.2563	1	0	1	0	0	0	0	0	0	0	0	0	0	1	0	1	0	0	0	0	0	0	0	0	0	0	0	0	0	0	0	0	6.96		7.1	231.6	2.14	4.49
1673	0	51	1	0	1	166	77	117	61		27.9431	1	0	1	0	0	0	0	0	0	0	0	0	0	1	1	1	0	0	0	0	1	0	1	0	0	0	0	0	0	0	0	0	6.71		7.3	234.3	1.19	1.65
1674	0	67	0	0	1	166		132	71			0	0	0	0	0	0	0	0	0	1	0	0	0	0	0	0	0	0	0	0	0	0	1	0	0	0	0	0	0	1	0	0	5.66		7.1	200.4	0.67	6.05
1675	0	73	0	0	1	164	82	137	68		30.4878	1	0	0	0	1	0	0	0	0	0	0	0	0	0	0	0	0	0	0	0	0	0	0	0	0	0	0	0	0	0	0	0	6.58		7.6	189	0.84	2.97
1676	0	49	0	0	1	159	66	160	100		26.1066	1	1	0	0	0	1	0	0	0	0	1	0	0	0	0	0	0	0	0	0	0	0	0	1	0	0	0	0	0	0	0	0	9.24		6.2	184.5	2.43	5.19
1677	0	66	0	0	1	162	61	162	80		23.2434	1	0	0	0	0	0	0	0	0	0	1	1	0	0	0	0	0	0	0	0	0	0	0	0	0	0	0	0	0	0	0	0	4.9		6.5	215.5	3.15	4.33
1678	0	48	0	0	1	166	56	185	80		20.3223	1	0	0	0	0	0	0	1	0	1	0	0	0	0	0	0	0	0	0	1	0	0	1	0	0	0	0	0	0	0	0	0	3.73		5.8		1.16	4.16
1679	0	46	1	0	1	172	76	120	83		25.6896	1	1	1	0	0	1	0	0	0	0	0	0	0	0	0	0	0	0	0	0	0	0	0	0	0	0	0	0	0	0	0	0	20.2	14.8	8.4	252.5	4.95	5.56
1680	0	73	0	0	1	163	75	150	78		28.2284	1	0	1	0	0	1	0	0	0	0	0	0	0	1	0	0	1	0	0	0	0	0	0	0	0	0	0	0	0	0	0	0	5.79		6.4	187.1	1.28	3.41
1681	0	60	0	0	1	158	62	160	100		24.8358	1	0	1	0	0	0	0	0	0	0	1	0	0	1	0	0	0	0	0	0	0	0	0	0	0	0	0	1	0	0	0	1	7.53		6.9	213.6	3.5	6.39
1682	0	54	1	0	1	173	72	140	100		24.0569	1	1	1	0	0	1	0	0	0	1	0	0	0	0	0	0	0	0	0	0	0	0	0	0	0	0	0	0	0	0	0	0	10.2		6.8	272	6.95	5.13
1683	0	49	1	0	1	173	101	120	70		33.7465	0	0	0	0	0	1	0	0	0	0	0	0	0	0	0	0	0	0	0	0	0	0	1	0	0	0	0	0	0	0	0	0	6.37		6.8	192.3	2.36	4.39
1684	0	59	1	0	1	171	75	129	86		25.6489	0	0	1	0	0	1	0	0	0	0	0	0	0	0	0	0	0	0	0	0	0	0	1	0	0	1	0	0	0	0	0	0	6.23		5.9		1.23	3.93
1685	0	59	1	0	1	171	77	130	66		26.3329	1	0	1	0	0	0	0	0	0	0	0	0	0	1	0	0	0	0	1	0	0	0	0	0	0	0	0	0	0	0	0	0	6.23		6.2	241.4	1.75	3.59
1686	0	70	0	0	1	152	48	140	86		20.7756	1	0	0	0	0	0	0	0	0	0	1	0	0	0	0	0	0	0	0	0	0	0	0	0	0	0	0	0	0	0	0	1	3.21		8.4	249.3	0.99	2.84
1687	0	43	1	0	1	165	89	210	120		32.6905	1	1	1	0	1	0	0	0	0	0	0	0	0	0	0	0	0	0	0	0	0	0	0	0	0	0	0	0	0	0	0	0	7.35		8	203.6	3.15	4.62
1688	0	54	1	0	1	170	69	113	77		23.8754	0	1	1	0	0	0	0	1	0	0	1	0	0	0	0	0	0	1	0	0	0	0	0	1	0	0	0	0	0	0	0	1	13.8		10.3	336.1	5.88	5.14
1689	0	68	1	0	1	176	45	130	90		14.5274	0	0	0	0	0	0	0	1	0	0	1	0	0	0	0	0	0	1	0	0	0	0	1	0	0	1	0	0	0	0	0	1	5.67		6.1	263.9	0.61	3.34
1690	0	62	1	0	1	170.5	78.7	120	80		27.0724	0	0	0	0	0	1	0	0	0	0	0	0	0	0	0	0	0	0	0	0	0	0	1	0	0	0	0	0	0	0	0	0	10.1	10.87	7.6		2.28	5.26
1691	0	58	1	0	1	166	80	120	71		29.0318	1	0	1	0	0	0	0	0	0	0	0	0	1	1	0	0	0	0	0	0	0	0	0	0	0	0	0	0	0	0	0	0	5.65		5.5	186.3	1.44	2.4
1692	0	52	0	0	1	166		100	62			0	0	0	0	0	0	0	0	0	0	0	0	0	0	0	0	0	0	0	0	0	0	1	0	0	1	0	0	0	0	0	0	13.3		10.9	362.3	1.41	5.54
1693	0	82	1	0	1	172	80	140	86	68	27.0416	1	0	0	0	0	0	0	1	0	0	1	0	0	0	0	0	0	1	0	0	0	0	0	0	0	0	0	0	0	1	0	1	13.1		5.9
1694	0	57	1	0	1	178	92	117	73		29.0367	1	1	1	0	0	1	0	0	0	1	1	0	0	1	0	0	0	0	0	0	0	0	1	1	0	0	0	0	0	0	0	1	11.1		8	201.3	1.92	2.92
1695	0	52	1	0	1	178	100	114	66		31.5617	1	1	1	0	0	1	0	0	0	1	0	0	0	0	0	0	0	0	0	0	0	0	0	0	0	0	0	0	0	0	0	0	8.48		6.8	226.7	10.09	6.01
1696	0	50	1	0	1	162	83	130	90		31.6263	0	1	0	0	0	1	0	0	0	1	1	0	0	0	0	0	0	1	0	1	0	0	0	0	0	0	0	0	0	0	0	0	8.53		8.8	219	2.28	7.66
1697	0	42	1	0	1	166		134	87			0	0	0	0	0	1	0	0	0	0	0	0	0	0	0	0	0	0	0	0	0	0	1	0	0	0	0	0	0	0	0	0	8.66		7.7		1.07	4.49
1698	0	52	0	0	1	166	47	170	100		17.0562	1	0	0	0	0	0	0	0	0	0	0	0	0	0	0	0	0	1	0	1	0	0	0	0	0	0	0	0	0	0	0	0	15.4		8.9	263.2	1.89	5.22
1699	0	58	1	0	1	166		150	88			1	1	1	0	0	0	0	0	0	0	0	0	0	1	0	0	0	0	0	0	0	0	1	0	0	0	0	0	0	0	0	0	6.37		7.7	217.3	4.88	5.01
1700	0	40	1	0	1	166		120	69			1	0	0	0	0	1	0	0	0	1	0	0	0	0	0	0	0	0	0	0	0	0	0	0	0	0	0	0	0	0	0	1	6.2		6.4	192.1	2.71	4.75
1701	0	43	1	0	1	176	76	113	73		24.5351	0	0	0	0	0	1	0	0	0	0	0	0	0	0	0	0	0	1	0	0	0	0	1	0	0	1	0	0	0	0	0	0	6.66		6.2	164.6	3.89	3.63
1702	0	43	1	0	1	170	80	120	70	78	27.6817	0	0	0	0	0	0	0	1	0	0	0	0	0	0	0	0	0	0	0	0	1	0	0	0	0	0	0	0	0	0	0	0	5.5		6.6	177.6	1.13	3.36
1703	0	75	1	0	1	166		128	76			1	0	0	0	0	0	0	0	0	1	1	0	0	0	0	0	0	0	0	0	0	0	0	0	0	0	0	0	0	0	0	1	3.85		5.9		1.41	5.09
1704	0	53	1	0	1	170	71	178	94		24.5675	1	0	0	0	0	0	0	0	0	0	1	0	0	0	0	0	0	0	0	0	0	0	0	0	0	0	0	0	0	0	0	0	7.57		6.2	139.5	0.96	6.15
1705	0	43	1	0	1	166		102	82			0	0	0	0	0	0	0	0	0	0	0	0	0	0	0	0	0	0	0	0	0	0	0	0	0	0	0	0	0	0	0	0	7.17		6.7	233.5	1.22	4.18
1706	0	57	1	0	1	171	78	103	79		26.6749	1	1	1	0	0	1	0	0	0	0	0	0	0	1	0	0	0	0	0	0	0	0	0	0	0	0	0	0	0	1	0	1	5.66		6.6	130.2	4.86	6.22
1707	0	59	1	0	1	178	84	137	83		26.5118	1	0	1	0	0	0	0	0	0	0	1	0	0	1	0	0	0	0	0	0	0	0	0	0	0	0	0	0	0	0	0	0	4.95		6.5	180.7	1.27	4.32
1708	0	51	1	0	1	167	85	120	78		30.478	0	0	1	0	0	1	0	0	0	1	1	0	0	0	0	0	0	0	0	0	0	0	1	0	0	0	0	0	0	0	0	0	7.97		7.9	263.3	2.5	4.51
1709	0	44	1	0	1	166	81.6	119	65		29.6124	0	0	0	0	0	1	0	0	0	1	0	0	0	0	0	0	0	0	0	0	0	0	0	0	0	0	0	0	0	0	0	0	6.83		6.4	211.6	1.62	3.84
1710	0	72	0	1	1	155	57	130	80		23.7253	0	0	1	0	0	0	0	1	0	0	0	0	0	1	0	1	0	0	0	0	0	0	0	0	0	0	0	0	0	0	0	0	6.44		8.8		0.96	4.48
1711	0	69	1	0	1	169	91	140	66		31.8616	1	0	1	0	0	0	0	0	0	0	0	0	0	1	1	0	0	0	0	0	0	0	0	0	0	0	0	0	0	0	0	0	8.46		6	417	7.26	5.3
1712	0	59	1	0	1	175	94	166	101		30.6939	1	0	0	0	0	1	0	1	0	0	1	0	0	0	0	0	0	0	0	0	0	0	1	1	0	0	0	0	0	0	0	1	5.85		5.6	177.4	1.56	3.25
1713	0	82	0	0	1	153	49	130	80		20.9321	1	0	1	0	0	0	0	0	0	0	0	0	0	1	0	0	0	1	0	1	0	0	0	0	0	0	0	0	0	0	0	0	16.5		6.6		0.75	2.26
1714	0	67	0	0	1	158	49	145	61		19.6283	0	0	1	0	0	0	0	0	0	0	1	0	0	1	0	0	0	0	0	1	0	0	0	0	0	0	1	0	0	0	0	0	3.64		5.8	219.2	0.59	4.1
1715	0	24	1	0	0	166	120.8	148	102		43.838	1	1	0	0	0	1	0	0	0	0	0	0	0	0	0	0	0	0	0	0	0	0	1	0	0	0	0	0	0	0	0	0	22.4		11.6		4.02	5.23
1716	0	69	0	0	1	160	70	152	86		27.3438	1	1	1	0	0	0	0	0	0	0	0	0	0	1	0	1	0	0	0	0	0	0	0	0	0	0	0	0	0	0	0	0	6.34		7	314.8	2.08	3.46
1717	0	56	1	0	1	180	94	140	90		29.0123	1	1	1	0	0	0	0	0	0	0	1	0	0	1	0	1	0	0	0	0	0	0	0	0	0	0	0	0	0	0	0	0	5.79		6.1	200.8	3.4	6.48
1718	0	61	1	0	1	166		150	78			1	0	1	0	0	0	0	0	0	0	0	0	0	1	0	0	0	0	0	0	0	0	0	0	0	0	0	0	0	0	0	0	5.69		6.2	175.7	2.13	4.52
1719	0	54	0	0	1	162	79	124	80		30.1021	0	0	0	0	0	1	0	0	0	0	0	0	0	0	0	0	0	0	0	0	0	0	1	0	0	0	0	0	0	0	0	0	8.13		7.5	291	1.15	5.41
1720	0	71	0	0	1	165	69	130	82		25.3444	1	0	1	0	0	0	0	0	0	0	0	0	0	1	0	0	0	0	0	0	0	0	0	0	0	0	0	1	0	0	0	0	9.21		8.4	308.7	1.79	6.56
1721	0	51	1	0	1	166	73.5	150	110		26.673	1	0	0	0	0	0	0	0	0	0	1	0	0	0	0	0	0	0	0	0	0	0	0	0	0	0	0	0	0	0	0	0	5.69		6.3		2.11	3.57
1722	0	64	1	0	1	174	69.5	128	80	101	22.9555	0	1	1	0	0	0	0	0	0	0	0	0	0	1	1	1	1	0	0	0	0	0	0	0	0	0	0	0	0	0	0	0	5.66	8.59	7.5	180.6	1.09	4.91
1723	0	69	1	0	1	165	74.5	155	75		27.3646	1	1	1	0	0	1	0	0	0	0	0	0	0	1	0	0	0	0	0	0	0	0	0	0	0	0	0	0	0	0	0	1	5.46	22.63	7.3	212	1.37	7.22
1724	0	49	1	0	1	173	85	137	89		28.4005	0	1	0	0	0	0	0	0	0	0	0	0	0	0	0	0	0	0	0	0	0	0	0	0	0	1	0	0	0	0	0	1	7.95		6.8	165.4	3.24	6.72
1725	0	64	0	0	1	166	58.7	160	95		21.3021	1	0	0	0	0	1	0	0	0	0	1	0	0	0	0	0	0	0	0	0	0	0	1	1	0	0	0	0	0	0	0	0	6.44	17.54	7.4		4.3	6.1
1726	0	56	0	0	1	162	63	130	70		24.0055	0	0	1	0	0	1	0	0	0	0	0	0	0	0	0	0	0	0	0	0	0	0	1	0	0	0	0	0	0	0	0	0	13.7	22.95	10.7	345.2	0.97	4.54
1727	0	39	0	0	1	178	108	120	80		34.0866	1	1	1	0	0	1	0	1	0	0	1	0	0	0	0	0	0	1	0	0	0	0	1	0	0	0	0	0	0	0	0	0	6.25		6		3.31	5.34
1728	0	67	1	0	1	181	100	126	82		30.5241	1	0	0	0	0	0	0	0	0	0	0	0	0	0	0	0	0	0	0	0	0	0	0	0	0	1	0	0	0	0	0	0	10.6		6.5	214.5	0.69	3.08
1729	0	36	1	0	1	172	67	120	74		22.6474	0	0	0	0	0	1	0	0	1	0	0	0	0	0	0	0	0	0	0	0	0	0	0	0	0	0	0	0	0	0	0	0	6.44		8.9	345.2	1.95	4.92
1730	0	71	0	0	1	164	86	119	57		31.975	1	1	1	0	0	0	0	0	0	0	0	0	0	1	0	0	0	1	0	0	0	0	0	0	0	0	0	0	0	0	0	0	6.74		7.6
1731	0	49	1	0	1	182	82	116	80		24.7555	1	0	0	0	0	0	0	0	0	0	1	0	0	0	0	0	0	0	0	0	0	0	1	0	0	0	0	0	0	0	0	0	9.8		5.9		1.47	4.08
1732	0	68	0	0	1	166		108	63			0	0	0	0	0	1	0	0	0	1	0	0	0	0	0	0	0	0	0	0	0	0	1	0	0	0	0	0	0	0	0	0	5.9		6.3	189.7	0.89	5.67
1733	0	51	1	0	1	166		130	85			0	1	0	0	0	0	0	1	0	0	0	0	0	0	0	0	0	0	0	0	0	0	0	0	0	0	0	0	0	0	0	0	9.5		8.3		2.72	4.99
1734	0	58	1	0	1	166		120	69			0	1	1	0	0	0	0	0	0	0	0	0	0	0	0	0	0	0	0	0	0	0	0	0	0	1	0	0	0	0	0	0	6.65		6.7		4.25	6.94
1735	0	68	1	0	1	166	70	140	81		25.4028	1	0	1	0	0	0	0	0	0	0	0	0	0	1	1	0	0	0	0	0	0	0	0	0	0	0	0	0	0	0	0	0	13.6		6.1	241.5	1.57	1.75
1736	0	72	0	0	1	166	59	141	76		21.4109	1	1	1	0	0	1	0	0	0	0	0	0	0	1	0	0	0	0	0	0	0	0	1	0	0	0	0	0	0	0	0	0	25.5		12.2	396.9	1.16	4.38
1737	0	44	1	0	1	176	90	103	70		29.0548	1	1	1	0	0	1	0	0	0	0	0	0	0	0	0	0	0	0	0	0	0	0	0	0	0	0	0	0	0	0	0	0	8.55		7	204	7.42	5.09
1738	0	48	0	0	1	167	66	98	61		23.6652	0	0	1	0	0	1	0	0	0	1	0	0	0	0	0	0	0	0	0	0	0	0	1	0	0	0	0	1	0	0	0	0	7.73		8	287.6	1.64	6.07
1739	0	57	1	0	1	164	86.9	147	70		32.3096	1	0	1	0	0	1	0	0	0	0	1	0	0	1	0	0	1	0	0	0	0	0	1	0	0	0	0	0	0	0	0	0	5.01		5.7	166.3	1.66	3.36
1740	0	45	1	0	1	166	80.5	130	76		29.2132	1	1	1	0	0	0	0	0	0	0	0	0	0	1	1	0	0	0	0	0	0	0	0	0	0	0	0	0	0	0	0	0	11.1		10.6		1.7	6.87
1741	0	58	0	0	1	158	65	130	80		26.0375	1	0	1	0	0	0	0	0	0	0	0	0	0	1	0	0	1	0	0	0	0	0	0	0	0	0	0	0	0	0	0	0	6.77		7	257.7	2.9	4.84
1742	0	48	1	0	1	166		120	70			1	0	0	0	0	1	0	0	0	0	0	0	0	0	0	0	0	0	0	0	1	0	1	0	0	0	0	0	0	0	0	0	5.84		6.1	147.2	2.09	4.33
1743	0	58	1	0	1	178	90	125	80		28.4055	1	0	0	0	0	1	0	1	0	0	1	0	0	0	0	0	0	0	0	0	0	0	1	0	0	1	0	0	0	0	0	0	6.77		6.7	207.6	1.48	5.41
1744	0	55	0	0	0	166	73	130	80		26.4915	1	0	0	0	0	0	0	0	0	0	1	0	0	0	0	0	0	0	0	0	0	0	1	0	0	0	0	0	0	0	1	0	7.57		6.1
1745	0	51	1	0	1	166		127	80			0	0	1	0	0	0	0	0	0	0	0	0	0	0	0	0	0	0	0	0	0	0	1	0	0	1	0	0	0	0	0	0	11		8.8		5.07	4.84
1746	0	60	0	0	1	166	54.5	136	79		19.7779	1	0	1	0	0	0	0	0	0	0	0	0	0	1	1	0	0	0	0	0	0	0	0	0	0	0	0	0	0	0	0	0	11.1		7.4		1.37	6.71
1747	0	57	0	0	1	160	68	118	80		26.5625	0	0	0	0	0	0	0	0	0	0	1	0	0	0	0	0	0	0	0	0	0	0	0	0	0	0	0	1	0	0	0	1	7.15		6.7
1748	0	70	0	0	1	166	48	122	70		17.4191	1	0	1	1	0	0	0	0	0	0	0	0	0	1	0	0	0	0	0	0	0	0	0	0	0	0	0	0	0	1	0	0	6.02		5.9		0.75	3.52
1749	0	48	1	0	1	174	89	168	110		29.3962	1	1	0	0	0	0	0	0	0	0	1	0	0	0	0	0	0	0	0	0	0	0	0	0	0	0	0	0	0	0	0	0	8.04		9.1		6.04	3.46
1750	0	67	0	0	1	158	70	120	70		28.0404	0	0	0	0	0	0	0	0	0	0	0	0	0	0	0	0	0	0	0	0	0	0	0	0	0	0	0	1	0	0	0	0	6.55		5.6		1.1	3.95
1751	0	76	0	0	1	166		129	81			1	0	1	0	0	0	0	0	0	0	0	0	0	1	0	0	1	1	0	0	0	0	0	0	0	0	0	0	0	0	0	0	5.85		6.9		1.44	4.26
1752	0	61	1	0	1	174	73.5	156	90		24.2767	0	0	0	0	0	0	0	0	0	0	1	0	0	0	0	0	0	0	0	0	0	0	0	0	0	0	1	0	0	0	0	0	8.81		9.3	323.7	1.41	3.93
1753	0	64	0	0	1	165	60.8	121	75		22.3324	1	1	1	0	0	1	0	0	0	0	0	0	0	1	1	1	0	0	1	0	0	0	0	0	0	0	0	0	0	0	0	0	6.78		8.5		1.27	2.82
1754	0	49	1	0	1	178	96	140	100		30.2992	1	1	1	0	0	0	0	0	0	0	0	0	0	0	0	0	0	0	0	0	0	0	1	0	0	0	0	0	0	0	0	0	12.9		8.1	285.1	3.2	4.58
1755	0	57	1	0	1	182	83	137	68		25.0574	1	1	1	0	0	1	0	0	0	1	0	0	0	0	0	0	0	0	0	0	0	0	1	1	0	0	0	0	0	0	0	1	6.57	8.42	6	227	1.68	3.57
1756	0	79	0	0	0	158		111	73			0	0	1	0	0	1	0	0	0	1	0	0	0	1	1	1	0	0	0	0	0	0	0	0	0	1	0	0	0	0	0	0	12.8		6.8	254	3.52	5.63
1757	0	58	1	0	1	169	90	160	85		31.5115	1	1	1	0	0	1	0	0	0	0	0	0	0	1	0	0	0	0	0	0	0	0	1	0	0	0	0	0	0	0	0	0	9.35		10.2	355.8	2.16	4.16
1758	0	62	1	0	1	178	85	165	89		26.8274	1	1	1	0	0	1	0	1	0	0	0	0	1	0	0	0	0	0	0	0	0	0	0	0	0	0	0	0	0	0	0	0	5.87		6.1	224	1.74	5.5
1759	0	55	1	0	1	172	81	130	70		27.3797	1	1	0	0	0	1	0	1	0	0	1	0	0	0	0	0	1	1	0	0	0	0	0	0	0	0	0	0	0	0	0	0	7.78	10.35	7.6	279.3	1.93	4.81
1760	0	35	1	0	1	165	58	111	73		21.3039	0	0	0	0	0	0	0	0	0	0	1	0	0	0	0	1	0	1	0	1	0	0	0	0	0	0	0	0	0	0	0	0	18.3		12.6	235.9	2.2	2.08
1761	0	67	1	0	1	163	73	145	90		27.4756	1	0	1	0	0	0	0	0	0	0	0	0	0	0	0	0	0	0	0	0	0	0	0	0	0	0	0	0	0	0	0	0	10.8		8.3	190.4	1.28	4.78
1762	0	41	1	0	1	179	82	210	130		25.5922	1	0	1	0	0	0	0	1	0	0	1	0	0	0	0	0	0	0	0	1	0	0	0	0	0	0	0	0	0	0	0	0	5.16		5.4	132.3	1.36	6.52
1763	0	39	1	0	1	170	72.8	129	85		25.1903	0	0	0	0	0	1	0	0	0	0	0	0	0	0	0	0	0	1	0	0	0	0	1	0	0	0	0	0	0	0	0	0	10.3	19.46	8.4	306.8	2.33	3.92
1764	0	54	1	1	1							0	0	1	0	0	1	0	0	0	0	0	0	0	0	0	0	0	0	0	0	0	0	0	0	0	0	0	0	0	0	0	0	7.22		6.7	186.4	2.88	5.56
1765	0	56	1	0	1	172	71.2	130	83		24.0671	1	1	0	0	0	1	0	0	0	0	1	0	0	0	0	0	0	0	0	0	0	0	1	0	0	0	0	0	0	0	0	0	7.09		6.5	231.8	1.27	5.85
1766	0	65	1	0	1	166	53	139	73		19.2336	0	1	0	0	0	0	0	0	0	0	0	0	0	1	0	0	0	0	0	0	0	0	0	0	0	0	0	0	0	0	0	0	4.58		6.2	244.4	0.7	3.87
1767	0	46	1	0	1	176	76	128	95		24.5351	0	0	0	0	0	0	0	1	0	0	0	0	0	0	0	0	0	1	0	0	1	0	0	0	0	0	0	0	0	0	0	0	9.83		8.6	202.9	8.61	7.11
1768	0	55	1	0	1	166	75.3	150	88		27.3262	1	1	0	0	0	0	0	1	0	0	0	0	0	0	0	0	0	0	0	0	0	0	0	0	0	0	0	0	0	0	0	0	13.7		9.6		1.55	5.81
1769	0	61	1	0	1	166		130	72			0	1	1	0	0	0	0	0	0	0	0	0	0	1	0	0	0	0	0	0	0	0	0	0	0	0	0	0	0	0	0	0	5.26		6.7	245.1	1.45	4.28
1770	0	69	1	1	1	165	65	130	80		23.8751	0	0	0	0	0	0	0	1	0	0	1	0	0	0	0	0	0	0	0	0	0	0	1	0	0	0	0	0	0	0	0	0	18		14.7	220.4	2.24	6.77
1771	0	64	1	1	1	180	79	170	90		24.3827	1	1	1	0	0	0	0	0	0	0	0	0	0	1	0	0	0	0	1	0	0	0	0	0	0	0	0	0	0	1	0	0	18.1		11.7	366	2.3	6.19
1772	0	74	1	0	1	166	60	140	72		21.7738	0	0	1	0	0	0	0	0	0	0	0	0	0	1	0	0	0	0	0	0	0	0	0	0	0	0	0	0	0	0	0	0	10.4		9.4	351.3	1.65	5.3
1773	0	57	1	0	1	185	96	145	87		28.0497	1	0	0	0	0	0	0	1	0	0	0	0	0	0	0	0	0	1	0	0	0	0	0	0	0	0	0	0	0	1	1	1	9.55		8.7	243.2	0.91	4.32
1774	0	63	0	0	1	166	62	150	90		22.4996	0	0	1	0	0	0	0	0	0	0	0	0	0	1	0	0	0	0	0	0	0	0	0	0	0	0	0	0	0	0	0	0	9.47	8.15	6.1	183.2	1	3.99
1775	0	66	1	0	1	166	58	180	90		21.048	0	0	1	0	0	0	0	0	0	1	1	0	0	1	0	0	0	0	0	0	0	0	0	0	0	0	0	0	0	0	0	0	7.1		9.8	326.4	1.01	4.79
1776	0	54	1	1	1	175	75	120	80		24.4898	1	0	0	0	0	0	0	0	0	1	0	0	0	0	0	0	0	0	0	0	0	0	0	0	0	0	0	0	0	0	0	0	6.84		6.5	260.6	4.03	5.11
1777	0	65	1	0	1	170	77	112	88		26.6436	0	0	0	0	0	1	0	0	0	0	0	0	0	0	0	0	0	0	0	0	0	0	0	0	0	0	0	0	0	0	0	0	12.7	15.06	10	253.7	1.55	4.09
1778	0	50	1	0	1	172	71	140	88		23.9995	1	1	1	0	0	1	0	0	0	0	0	0	0	0	0	0	0	0	1	0	0	0	1	0	0	0	0	0	0	0	0	0	6.76		8.6	226	1.77	3.85
1779	0	63	1	0	1	167	76	123	74		27.2509	1	0	1	0	0	0	0	0	0	0	1	0	0	1	0	0	0	0	0	0	0	0	0	0	0	1	0	0	0	0	0	0	5.49		8.5	212.2	0.96	4.05
1780	0	61	1	0	1	166	93	158	69		33.7495	1	0	0	0	0	0	0	0	0	0	1	0	1	0	0	1	0	0	0	0	0	0	0	0	0	0	0	0	0	0	0	0	7.57		6.7	202	1.56	3.05
1781	0	55	1	0	1	172	79	127	80		26.7036	0	0	0	0	0	1	0	0	0	0	0	0	0	0	0	0	0	0	0	0	0	0	1	1	0	0	0	0	0	0	0	1	6.1		6.6	130.1	1.02	4.36
1782	0	63	0	0	1	160	72	120	70		28.125	0	0	1	0	0	0	0	1	0	0	0	0	0	0	0	0	1	1	0	0	1	0	0	0	0	0	0	0	0	0	0	0	5.73		8.6	229	1.16	2.94
1783	0	51	1	0	1	171	77	152	87		26.3329	0	0	0	0	0	0	0	0	0	0	0	0	0	0	0	0	0	0	0	0	0	0	0	0	0	0	0	0	0	0	0	0	9.49		8.7		0.68	4.24
1784	0	66	0	0	1	165	72	135	68		26.4463	1	0	1	0	0	0	0	0	0	0	0	0	0	0	0	0	0	0	0	0	0	0	0	0	0	1	0	0	0	0	0	0	5.86		6.1	176.1	2.96	3.72
1785	0	54	0	0	1	166		159	84			0	0	0	0	0	0	0	0	0	0	0	0	0	0	0	0	0	0	0	0	1	0	0	0	0	0	0	0	0	0	0	0	5.16		6.2
1786	0	66	0	0	1	156	75	175	75		30.8185	1	0	0	0	0	0	0	0	0	0	0	0	0	0	0	0	1	0	0	0	0	0	0	0	0	0	0	1	0	0	0	0	6.15	13.62	6.7	181.6
1787	0	43	1	0	1	170	73	120	70		25.2595	0	0	0	0	0	1	0	0	0	0	1	0	0	0	0	0	0	0	0	0	0	0	0	0	0	0	0	0	0	0	0	0	5.37	13.61	7.2	208.6	1.64	5.56
1788	0	60	0	0	1	166		108	60			1	0	1	0	0	1	0	0	0	1	0	0	0	0	0	0	0	0	0	0	0	0	1	0	0	0	0	0	0	0	0	0	4.47		7	242.4	0.99	4.08
1789	0	67	0	0	1	166		138	87			1	0	0	1	0	1	0	0	0	0	0	0	1	0	0	0	0	0	0	0	1	0	0	0	0	0	0	1	0	0	0	1	6.16		7.2	271.5	1.01	4.82
1790	0	51	1	0	1	175	82	134	86		26.7755	1	1	0	0	0	1	0	0	0	1	0	0	0	0	0	0	0	0	0	0	0	0	0	0	0	0	0	0	0	0	0	0	7.74		7.3	173.7	4.36	4.17
1791	0	50	1	0	1	180	90	131	89		27.7778	0	0	0	0	0	1	0	0	0	0	0	0	0	0	0	0	0	0	0	0	0	0	0	0	0	0	0	0	0	0	0	0	6.05		7.1	201.9	1.15	5.53
1792	0	50	1	0	1	165	88	180	100		32.3232	1	1	0	0	0	0	0	0	0	0	1	0	0	0	0	0	0	0	0	0	0	0	0	0	0	0	0	0	0	0	0	0	10.4		7.3	165.2	3.42	4.51
1793	0	80	0	0	1	166	48.5	175	74		17.6005	0	0	1	0	0	0	0	0	0	0	0	0	0	1	0	1	0	0	0	0	0	0	0	0	0	0	0	0	0	0	0	0	5.88		7.9	240.9	1.4	3.09
1794	0	72	1	0	1	180	67.5	129	69		20.8333	0	0	1	1	1	0	0	0	0	0	0	0	0	0	0	0	1	0	0	0	0	0	1	0	0	0	0	0	0	0	0	0	5.85		6.4	251	0.63	3.26
1795	0	60	1	0	1	162	64	135	78		24.3865	0	0	0	0	0	1	0	0	0	0	0	0	0	0	0	0	0	0	0	0	0	0	0	0	0	0	0	0	0	0	0	0	6.24		6.3	191.2	1.48	5.62
1796	0	65	0	0	1	163	65	125	70		24.4646	0	1	0	0	0	0	0	0	0	0	0	0	0	0	0	0	0	0	0	0	0	0	0	0	0	1	0	0	0	0	0	0	5.35		6.4	207.7	3.26	3.88
1797	0	64	0	0	1	155	60	120	75		24.974	0	0	0	0	0	0	0	0	0	0	0	0	0	0	0	0	0	1	0	0	0	0	0	0	0	0	0	0	0	0	0	0	6.89		6.8	122.1	1.34	4.42
1798	0	63	0	0	1	163	55	147	74		20.7008	1	0	1	0	0	0	0	1	1	0	0	0	0	0	0	0	0	0	0	0	0	0	1	0	0	1	0	1	0	0	0	1	10.4		8.9		1.02	4.47
1799	0	42	1	0	1	166		137	90			1	0	1	0	0	1	0	1	0	0	0	0	0	0	0	0	0	0	0	0	0	0	1	0	0	0	0	0	0	0	0	0	9.32		6.8	223.6	3.73	5.03
1800	0	57	1	0	1	169	70	120	84		24.5089	0	0	0	0	0	1	0	1	0	1	1	0	0	0	0	0	1	0	0	0	0	0	1	0	0	0	0	0	0	0	0	0	11.9	20.97	7.3		1.39	5.05
1801	0	59	0	0	0	166	77	108	72		27.9431	0	1	1	0	0	0	0	0	0	0	0	0	0	1	0	0	0	1	0	0	0	0	0	0	0	0	0	0	0	0	0	0	10.6		6.5		1.25	3.35
1802	0	68	0	0	1	166	54	127	66		19.5965	0	0	0	0	0	0	0	0	0	0	0	0	0	0	0	0	0	0	0	0	0	0	0	0	0	1	0	0	0	0	0	1	6.38		6.9		1.22	4.18
1803	0	44	1	0	1	173	66	129	92		22.0522	1	0	0	0	0	0	0	0	0	0	0	0	0	0	0	0	0	0	0	0	0	0	1	0	0	0	0	0	0	0	0	0	10.3		8.5	254	3.87	3.75
1804	0	46	1	0	1	176	83	137	86		26.7949	0	0	0	0	0	1	0	0	0	0	0	0	0	0	0	0	0	1	0	0	0	0	0	0	0	0	0	0	0	0	0	0	5.38		6.3	175.7	1.15	4.23
1805	0	58	1	0	1	167	69	131	66		24.7409	0	0	0	0	0	0	0	0	0	0	1	0	0	0	0	0	0	0	0	0	0	0	0	0	0	1	0	0	0	0	0	0	6.69		6	200.3	2.5	5.44
1806	0	64	0	0	1	166	91	150	80		33.0237	1	0	0	0	0	0	0	0	0	1	0	0	0	0	0	0	0	0	0	0	0	0	0	0	0	0	0	0	0	0	0	0	7.75		8	306.2	3	4.62
1807	0	65	0	1	1	160	62	170	80		24.2188	1	0	0	0	0	0	0	0	0	0	1	1	0	0	0	0	0	0	0	0	0	0	0	0	0	0	0	0	0	0	0	0	15.3		9.1		2.95	6.38
1808	0	52	1	0	1	168	78	138	88		27.6361	0	0	1	0	0	1	0	0	0	0	0	0	0	1	0	0	0	1	0	0	0	0	1	0	0	1	0	0	0	0	0	0	7.38		5.8		1.24	4.48
1809	0	69	0	0	1	166		130	75			1	0	1	0	0	1	0	1	0	0	0	0	0	0	0	0	0	0	0	0	0	0	1	0	0	0	0	0	0	0	0	0	8.19		6.7	165.4	1.57	6.02
1810	0	58	1	0	1	166	63	138	79		22.8625	1	0	1	1	0	0	0	0	0	0	1	1	0	1	0	0	0	0	0	0	0	0	0	0	0	0	0	0	0	0	0	0	19.3		11.7	225.6	1.55	3.49
1811	0	80	0	0	0	157	49	136	53		19.8791	1	0	1	0	0	0	0	0	0	0	0	0	0	1	0	0	1	1	0	0	1	0	0	0	0	0	0	0	0	0	0	0	6.73		8	215.5	0.94	4.22
1812	0	57	1	0	1	170	82.5	170	100		28.5467	1	0	0	0	1	0	0	0	0	0	0	0	0	0	0	0	0	0	0	0	0	0	0	0	0	0	0	0	0	0	0	0	3.97		7.1		0.68	2.88
1813	0	76	1	0	1	159	60	158	72	96	23.7332	1	0	1	0	0	0	0	1	0	1	1	0	0	1	1	1	1	0	1	0	0	0	1	0	0	0	0	0	0	0	0	0	6.14	17.37	10.4		0.9	4.31
1814	0	70	1	0	1	166	62	154	64		22.4996	1	0	0	0	0	0	0	0	0	0	0	0	0	0	0	0	0	0	0	0	0	0	0	0	0	0	0	0	0	0	0	0	5.05		6.3	204	0.8	3.97
1815	0	62	0	0	1	166	61	157	77		22.1367	1	1	0	0	0	0	0	0	0	0	0	0	0	0	0	0	0	0	0	0	0	0	0	0	0	0	0	0	0	0	0	0	7.84		7.8	251.3	1.86	5.85
1816	0	60	0	0	1	166		140	80			1	0	1	0	0	1	0	0	0	0	0	0	0	1	0	0	0	0	0	0	0	0	1	0	0	0	0	0	0	0	0	0	9.92		8.6	313.2	1.65	3.64
1817	0	63	1	0	1	166	67.5	110	70		24.4956	0	0	1	0	0	0	0	0	0	0	0	0	0	1	1	0	0	1	0	0	0	0	0	0	0	0	0	0	0	0	0	0	13.3		8.4		1.09	2.92
1818	0	49	1	1	1	174	80	139	86		26.4236	1	1	1	0	0	1	0	0	0	0	0	0	0	0	0	0	0	1	0	0	0	0	0	0	0	1	0	0	0	0	0	0	6.42		5.4	133.4	10.7	6.49
1819	0	75	1	0	1	183	101.5	121	74	92	30.3085	1	1	1	0	0	0	0	0	0	1	1	0	0	1	0	1	1	0	0	0	1	0	0	0	0	0	0	0	0	0	0	0	6.83		7.3	186.3	1.45	3.27
1820	0	61	1	0	1	173	61	160	70		20.3816	1	0	0	0	0	0	0	0	0	0	1	0	0	0	0	0	0	0	0	0	0	0	1	0	0	0	0	0	0	0	0	0	7.96		8.1		0.45	4.56
1821	0	62	0	0	1	166		126	60			1	1	1	0	0	0	0	0	0	0	0	0	0	1	0	0	1	0	0	0	0	0	0	0	0	0	0	0	0	0	0	0	8.04		6.6	218.6	7.54	5.27
1822	0	63	0	0	1	166	81	140	80		29.3947	0	0	0	0	0	0	0	0	0	0	0	0	0	0	0	0	0	0	0	0	0	0	0	0	0	0	0	0	0	0	0	0	8.65		7	202.9	1.09	5.72
1823	0	56	0	1	1	166		136	99			1	0	0	0	0	0	0	0	0	1	1	0	0	0	0	0	0	0	0	0	0	0	1	0	0	0	0	0	0	0	0	0	7.32		7.2		1.43	5.9
1824	0	46	1	0	1	166		138	85			1	0	0	0	0	1	0	0	0	0	0	0	0	0	0	0	0	0	0	0	0	0	0	0	0	0	0	0	0	0	0	0	10.8		7.1		4.62	4.07
1825	0	52	1	0	1	166		167	101			1	0	0	0	0	0	0	0	0	0	0	0	0	0	0	0	0	0	0	1	0	0	0	0	0	0	0	0	0	0	0	0	6.46		6	195.3	1.95	4.76
1826	0	55	1	0	1	176	72	125	69		23.2438	1	1	1	0	0	0	0	0	0	0	0	0	0	1	0	0	1	0	1	0	0	0	0	0	0	0	0	0	0	0	0	0	11.9		9.5	347.7	1.31	4.39
1827	0	62	1	0	1	170	70	130	70		24.2215	0	0	0	0	0	0	0	0	0	0	0	0	0	0	0	0	0	0	0	0	0	0	0	0	0	0	0	0	0	0	0	0	10.7		6.8	182.7	1.11	3.69
1828	0	69	0	0	1	166	52.2	157	71		18.9432	1	0	1	0	0	0	0	0	0	0	0	0	0	1	0	0	0	0	0	0	0	0	0	0	0	0	0	0	0	0	0	0	8.91		7.1		1.3	2.46
1829	0	61	1	0	1	170	75	150	75		25.9516	1	0	0	0	1	0	0	0	0	0	0	0	0	0	0	0	0	0	0	0	0	0	0	0	0	0	0	0	0	0	0	0	7.99	12.32	5.1	141.8	2.27	3.27
1830	0	66	1	0	1	166		135	85			0	0	1	0	0	0	0	0	0	0	1	0	0	0	0	0	0	1	0	0	0	0	1	0	0	0	0	0	0	0	0	0	6.69		6.6	172.9	1.38	3.88
1831	0	42	1	0	1	165	90	153	104		33.0579	1	1	0	0	0	1	0	1	0	1	0	0	1	0	0	0	0	0	0	0	0	0	0	0	0	0	0	0	0	0	0	0	7.42		6.8		1.9	6.08
1832	0	60	1	0	1	165	61	112	59		22.4059	1	0	1	0	0	0	0	0	0	1	1	0	0	1	0	0	0	1	0	1	0	0	0	0	0	0	0	0	0	0	0	0	7.32		6.4	179.3	0.74	2.69
1833	0	57	1	0	1	166	76	129	75		27.5802	1	0	1	0	0	0	0	0	0	0	0	0	0	1	0	0	0	0	0	0	0	0	0	0	0	0	0	0	0	0	0	0	10.9		5.7	143.3	1.85	2.66
1834	0	56	1	0	1	164	85	100	60		31.6032	0	1	1	0	0	1	0	1	0	1	0	0	0	0	0	0	0	0	0	0	0	0	0	0	0	0	0	0	0	0	0	1	6.09		6.7	196.5	1.4	5.36
1835	0	60	1	0	1	174	89	110	64		29.3962	1	0	1	0	0	0	0	0	0	0	0	0	0	1	1	1	1	0	0	0	0	0	0	0	0	0	0	0	0	0	0	0	8.36		6	188.1	2.87	3.56
1836	0	58	0	0	1	164	85	138	89		31.6032	1	1	0	0	0	1	0	0	0	0	0	0	0	0	0	0	0	0	0	0	0	0	0	0	0	0	0	0	0	0	0	0	6.75		7.8	161.9	1.93	4.94
1837	0	45	1	1	1	166	96	108	84		34.8381	1	0	1	0	0	0	0	1	0	0	0	0	0	1	0	1	0	1	0	0	0	0	0	0	0	0	0	0	0	0	0	0	13.2		7.1	130.7	1.33	3.09
1838	0	55	1	0	1	165	84	143	87		30.854	1	0	1	0	0	1	0	0	0	0	0	0	0	0	0	0	0	0	1	1	0	0	0	0	0	0	0	0	0	0	0	0	6.34		5.8	205.9	1.35	3.87
1839	0	82	0	0	1	155	55	127	62		22.8928	1	0	1	0	0	1	0	0	0	0	0	0	0	1	0	1	0	0	0	0	0	0	1	0	0	0	0	0	0	0	0	0	9.2	17.49	9.7	289.1	1.33	3.54
1840	0	55	1	0	1	166		123	88			1	0	1	0	0	0	0	1	0	0	0	0	0	1	1	0	0	0	0	1	0	0	0	0	0	0	0	0	0	0	0	0	14		10.5		0.81	3.02
1841	0	65	0	0	1	166	59	135	80		21.4109	1	0	1	0	0	0	0	0	0	0	0	0	0	1	0	0	0	0	0	0	0	0	0	0	0	0	0	0	0	0	0	0	3.51		8.1		1.6	2.74
1842	0	79	0	0	1	145	47	143	76		22.3543	1	0	1	0	0	1	0	0	0	0	1	0	1	0	0	0	0	1	1	0	1	0	1	0	0	0	0	0	0	0	0	0	9.7	13.62	8.1	272.5	1.77	3.91
1843	0	66	0	0	1	168	75	124	74		26.5731	0	0	0	0	0	0	1	1	0	0	0	0	0	0	0	0	0	0	0	0	0	0	0	0	0	1	0	0	0	0	0	1	4.38		6.6	247.7	0.76	3.35
1844	0	66	0	0	1	166	61	114	70		22.1367	0	1	1	0	0	0	0	0	0	0	0	0	0	1	0	0	0	0	1	0	0	0	0	0	0	0	0	0	0	0	0	0	3.96		6.7		0.47	5.54
1845	0	79	0	0	1	166		134	111	102		1	0	1	0	0	0	0	0	0	0	0	0	1	1	0	0	0	1	0	0	0	0	0	0	0	0	0	0	0	0	0	0	19.8		7.5	162	2.01	4.39
1846	0	49	1	0	1	166		191	107			1	1	0	0	0	0	0	0	0	0	0	0	0	0	0	0	0	0	0	0	0	0	0	0	0	0	0	0	0	0	0	0	12.2		8.7		2.16	5.8
1847	0	41	1	0	1	172	92	135	80		31.0979	1	0	0	0	0	1	0	1	0	0	1	0	1	0	0	0	0	0	0	0	0	0	1	0	0	0	0	0	0	0	0	0	7.65		5.9		11.36	8.54
1848	0	77	0	0	1	166		121	78			0	0	0	0	0	0	0	0	0	0	0	0	0	0	0	0	0	0	0	0	0	0	1	0	0	0	0	0	0	0	0	0	7		9	264.4	2.08	3.47
1849	0	50	1	0	1	169	73	102	74		25.5593	0	0	1	0	0	1	0	0	0	0	0	0	0	0	0	0	0	0	0	0	0	0	0	0	0	0	0	0	0	0	0	0	8.87		8.8		1.8	4.52
1850	0	58	1	0	1	170	70	138	110		24.2215	1	1	1	0	1	0	0	1	0	0	0	0	0	1	1	0	0	0	0	0	1	0	0	0	0	0	0	0	0	0	0	0	6.84		7	198.5	1.1	2.91
1851	0	62	1	0	1	170	66	112	60		22.8374	0	0	0	0	0	1	0	0	0	0	0	0	0	0	0	0	0	0	0	0	0	0	0	0	0	0	0	0	0	0	0	0	4.81		6.8	187.3	2.38	5.08
1852	0	50	1	0	1	166		128	93			0	0	0	0	0	1	0	1	0	0	0	0	0	0	0	0	0	1	0	0	0	0	0	0	0	0	0	0	0	0	0	0	8.77		6.7		4.86	3.79
1853	0	66	1	0	1	166	81	143	78		29.3947	1	0	0	0	0	0	0	0	0	0	0	0	0	0	0	0	0	0	0	0	0	0	0	0	0	0	0	0	0	0	0	0	6.91		6.1	224.8	1.21	3.11
1854	0	49	1	0	1	178	83	133	87		26.1962	1	0	0	0	0	1	0	0	0	0	0	0	0	0	0	0	0	0	0	0	0	0	1	1	0	1	0	0	0	0	0	0	8.33		7.1		4.81	6.18
1855	0	72	1	0	1	172	63	135	89		21.2953	1	0	0	0	0	0	0	0	0	0	0	0	0	0	0	0	0	0	0	0	0	0	0	0	0	1	0	0	0	0	0	0	4.81		5.4	197.3	0.73	2.71
1856	0	63	0	0	1	160	56	100	60		21.875	1	1	1	0	0	0	0	0	0	0	1	0	0	1	0	1	0	0	0	0	0	0	1	0	0	0	0	0	0	0	0	0	5.38		6	152.9	1.36	6.79
1857	0	65	0	0	1	166	58	144	78		21.048	1	1	0	0	0	0	0	0	0	0	0	0	0	1	0	0	0	0	0	0	0	0	0	0	0	0	0	0	0	0	0	0	6.35		7.1	212	2.16	6.4
1858	0	54	1	1	1	174	79	174	108		26.0933	1	1	1	0	0	0	0	1	0	0	0	0	0	0	0	0	0	1	0	0	0	0	0	0	0	0	0	0	0	0	0	0	6.84		6.8	215	1.76	4.05
1859	0	56	1	0	1	160	74	146	92		28.9062	1	0	1	0	0	1	0	0	0	1	0	0	0	1	0	0	0	0	0	0	0	0	1	0	0	1	0	0	0	0	0	0	11.5		7.8	240.2	0.97	4.18
1860	0	73	0	0	1	150	45	122	73		20	1	0	0	1	0	1	0	1	0	1	0	0	0	0	0	0	0	1	0	0	0	0	1	0	0	0	0	0	0	0	0	0	6.55		7	192.5	1.41	8.01
1861	0	63	1	1	1	174	83.5	130	80	82	27.5796	0	0	1	1	0	1	0	0	0	0	1	0	0	0	0	0	0	0	0	0	0	0	1	0	0	0	0	0	0	0	0	0	7.06	10.47	8		1.36	4.72
1862	0	35	1	0	1	172	76	110	58		25.6896	0	0	0	0	0	0	0	1	0	0	0	0	0	0	0	0	0	0	0	0	0	0	0	0	0	0	0	0	0	0	0	0	22.7	4.54	11.6	406.9	1.54	4.06
1863	0	64	0	0	1	158	72	120	90		28.8415	0	1	0	0	0	1	0	0	0	0	1	0	0	0	0	0	0	0	0	0	0	0	1	0	0	0	0	0	0	0	0	0	6.86		7.7	281.7	1.62	5.06
1864	0	85	0	0	1	166	60	128	74		21.7738	1	0	1	0	0	0	0	0	0	0	1	0	0	1	1	1	0	1	0	0	0	0	0	0	0	0	0	0	0	0	0	0	9.41		8.1	251	1.65	3.32
1865	0	45	1	0	1	166		115	71			0	0	0	0	0	1	0	0	0	1	0	0	0	0	0	0	0	0	0	0	0	0	1	0	0	0	0	0	0	0	0	0	6.43		6.6		0.79	5.13
1866	0	65	1	0	1	170	66	124	90		22.8374	0	0	1	0	0	0	0	0	0	0	0	0	0	1	0	0	0	0	0	0	0	0	0	0	0	0	0	0	0	0	0	0	21		9.2		2.11	4.35
1867	0	59	1	0	1	170	84	143	79		29.0657	0	1	1	0	0	0	0	0	0	0	0	0	0	1	1	0	0	0	0	0	0	0	0	0	0	0	0	0	0	0	0	0	3.72		5.7	168.9	1.98	4.46
1868	0	64	0	0	1	166	64	150	95		23.2254	1	0	1	0	0	0	0	0	0	0	0	0	0	1	0	1	0	0	0	0	0	0	0	0	0	0	0	0	0	0	0	0	22.5		11.2		0.97	4.55
1869	0	51	1	0	1	174	57	160	96		18.8268	1	0	1	0	1	0	0	0	0	0	0	0	0	1	1	0	0	0	0	0	0	0	0	0	0	0	0	0	0	0	0	0	15.3		8.3		1	2.42
1870	0	53	0	0	1	150	57	142	82		25.3333	0	0	0	0	0	1	0	0	0	0	1	0	0	0	0	0	0	0	0	0	0	0	1	0	0	0	0	0	0	0	0	0	13.1		7.9	207.7	6.88	3.34
1871	0	46	1	0	1	166		133	82			0	0	0	0	0	1	0	0	0	0	0	0	1	0	0	0	0	0	0	0	0	0	1	0	0	0	0	0	0	0	0	0	7.67		7.3		5.38	3.94
1872	0	61	1	0	1	166	69.3	122	71		25.1488	1	1	1	0	0	0	0	0	0	0	0	0	0	1	0	0	1	0	0	0	0	0	0	0	0	0	0	0	0	0	0	0	7.35		6.7	272.4	2.15	3.36
1873	0	70	0	0	1	166		97	67			1	0	0	1	0	0	0	0	0	0	1	0	0	0	0	0	0	0	0	0	0	0	0	0	0	0	0	0	0	0	0	0	10.6		7.2		2.44	4.79
1874	0	58	1	0	1	172	70	112	70		23.6614	0	0	1	0	0	1	0	0	0	0	0	0	0	0	0	0	0	1	1	0	0	0	1	0	0	0	0	0	0	0	0	0	12	17.45	10.1	306.5	1.48	4.34
1875	0	61	0	0	1	160	67	137	73		26.1719	1	1	1	0	0	0	0	0	0	0	0	0	0	1	0	0	0	0	0	0	0	0	0	0	0	0	0	0	0	0	0	0	6.08	13.69	7.5	204.3	2.86	4.46
1876	0	73	1	0	1	171	73	106	56		24.9649	0	0	1	0	0	0	0	0	0	1	0	0	1	1	0	0	0	0	0	0	0	0	0	0	0	0	0	0	0	0	1	0	7.86	12.89	7.8	301	4.57	5.83
1877	0	80	0	0	1	166		123	68			0	0	1	0	0	0	0	0	0	0	0	0	0	1	0	0	0	0	0	0	0	0	0	0	0	0	0	0	0	0	0	0	12.9		10.2	307.3
1878	0	48	1	0	1	170	75	138	88		25.9516	1	0	1	0	0	1	0	1	0	0	0	0	0	0	0	0	0	0	0	0	0	0	1	0	0	0	0	0	0	0	0	0	6.07		6.2		5.79	4.87
1879	0	54	1	0	1	175	82	138	88		26.7755	1	0	0	0	0	1	0	1	0	0	1	0	0	0	0	0	0	0	0	0	0	0	1	0	0	0	0	0	0	0	0	0	8.65		7.7		1.66	2.8
1880	0	45	1	0	1	166		135	84			0	1	0	0	0	0	0	0	0	0	0	0	0	0	0	0	0	0	0	0	0	0	0	0	0	0	0	0	0	0	0	0	13		9.7		0.66	6.08
1881	0	63	1	0	1	170	70	147	93		24.2215	1	0	1	0	0	0	0	0	0	0	0	0	0	0	0	0	0	0	1	0	0	0	1	0	0	0	0	0	0	0	0	0	7.75	10.76	6.3	226.3	1.58	5.24
1882	0	60	0	0	1	164	70	160	90		26.0262	1	0	0	0	0	0	0	0	0	0	1	0	0	0	0	0	0	0	0	1	0	0	0	0	0	0	0	0	0	0	0	0	6.74		6.7	164.5	1.57	5.93
1883	0	52	0	0	1	166		120	82			0	1	0	0	0	0	0	0	0	0	0	0	0	0	0	0	0	0	0	0	0	0	1	0	0	0	0	0	0	0	0	0	6.73		6.7		2.35	6.36
1884	0	49	1	0	1	166		124	74			0	1	0	0	0	0	0	0	0	0	0	0	0	0	0	0	0	0	0	0	0	0	1	0	0	0	0	0	0	0	0	0	6.99		7	199.6	12.23	8.52
1885	0	69	1	0	1	166		131	59			1	0	1	0	0	0	0	0	0	0	0	0	0	1	0	0	0	0	0	0	0	0	0	0	0	0	0	0	0	0	0	0	4.97		7.2	230.1	1.59	3.3
1886	0	75	1	0	1	166	62	144	79		22.4996	1	0	1	0	0	1	0	1	0	0	1	0	0	0	0	0	0	0	1	0	0	0	1	0	0	0	0	0	0	1	0	1	4.65		9.1	171.4	0.66	3.63
1887	0	46	1	0	1	166	74	154	82		26.8544	1	0	1	0	0	0	0	0	0	0	0	0	0	1	0	0	0	0	0	0	0	0	0	0	0	0	0	0	0	0	0	0	9.29		8.6		2.9	4.85
1888	0	64	1	0	1	170	48	113	69		16.609	0	0	0	0	0	0	0	0	0	0	0	0	1	0	0	0	0	1	0	0	0	0	0	0	0	0	0	0	0	0	0	0	9.94		10.1	204.3	1.38	2.64
1889	0	60	1	0	1	175	74	138	88	80	24.1633	0	0	1	0	0	0	0	0	0	0	1	0	0	1	0	0	1	0	0	0	0	0	0	0	0	0	0	0	0	0	0	0	6.22		6.5	234.6	1.32	3.06
1890	0	61	0	0	1	166	75.5	145	78		27.3988	1	0	1	0	0	0	0	1	0	1	0	0	0	1	0	1	0	0	0	0	0	0	0	0	0	0	0	0	0	0	0	1	13.2		8.6		2.05	5.14
1891	0	46	0	0	1	166	66	110	74		23.9512	0	0	0	0	0	0	0	0	0	0	0	0	0	0	0	0	0	0	0	0	0	0	0	0	0	0	0	0	0	0	0	0	7.4		6.6		2.02	6.37
1892	0	55	1	0	1	166	79	120	76		28.6689	1	1	1	0	0	1	0	0	0	0	0	0	0	1	0	0	0	0	0	0	0	0	0	0	0	0	0	0	0	0	0	0	4.22		7.2		1.66	2.96
1893	0	52	0	0	1	166		125	75			0	0	0	0	0	0	0	0	0	0	0	0	0	0	0	0	0	0	0	0	0	0	0	0	0	0	0	0	0	0	0	0	4.94		6.4		1.03	5.04
1894	0	49	0	0	1	160	73	130	80		28.5156	1	0	0	0	0	1	0	0	0	0	1	0	0	0	0	0	0	1	0	1	0	0	0	0	0	0	0	0	0	0	0	0	6.88		7.3	177.1	2.01	4.57
1895	0	66	1	0	1	173	71	128	73		23.7228	0	0	0	0	0	0	0	0	0	0	0	0	0	0	0	0	0	0	0	0	0	0	0	0	0	0	0	0	0	0	0	0	8.19		6.3	240.6	0.7	4.13
1896	0	56	1	0	1	166	84.5	126	71		30.6648	0	1	1	0	0	1	0	0	0	0	0	0	0	1	1	1	0	0	0	0	0	0	1	0	0	0	0	0	0	0	0	0	5.03	13.99	5.9
1897	0	45	0	0	1	163	68	120	70		25.5937	0	0	0	0	0	1	0	0	0	0	0	0	0	0	0	0	0	1	0	0	0	0	0	0	0	0	0	1	0	0	0	0	4.99		6	130.2	0.99	4.22
1898	0	59	0	0	1	166		174	92			1	1	0	0	0	1	0	1	0	0	0	0	0	0	0	0	0	1	0	0	0	0	1	0	0	0	0	0	0	0	0	0	7.87		6.7	276.4	1.88	3.72
1899	0	31	1	0	0	176	81	132	93		26.1493	1	1	0	0	0	0	0	0	0	0	1	0	0	0	0	0	0	0	0	0	0	0	0	0	0	0	0	0	0	0	0	0	4.18		5.3	51.8	3.92	5.32
1900	0	49	0	0	1	158	63	143	79		25.2363	1	1	1	0	0	0	0	0	0	0	0	0	0	1	0	0	0	0	0	0	0	0	0	0	0	0	0	0	0	0	0	0	12.1		9	214.8	3.11	5.26
1901	0	26	0	0	1	166	63	115	60		22.8625	0	0	0	0	0	0	0	0	0	0	1	0	0	0	0	0	0	0	0	0	0	0	0	0	0	0	0	0	0	0	0	0	5.99		5.3	151.3	2.37	4.61
1902	0	44	1	0	1	171	80.5	130	90		27.5298	1	0	0	0	0	1	0	0	0	0	0	0	0	0	0	0	0	0	0	0	0	0	1	0	0	0	0	0	0	0	0	0	4.78		5.7	167.7	1.47	3.87
1903	0	41	0	0	1	166		100	60			0	0	0	0	0	0	0	0	0	0	0	0	0	0	0	0	0	0	0	0	0	1	0	0	0	0	0	0	0	0	0	0	5.77		5.8	182.6	0.46	5.62
1904	0	51	1	0	1	176	90	171	99		29.0548	1	1	1	0	0	0	0	0	0	0	0	0	0	1	0	0	0	0	0	0	0	0	0	0	0	0	0	0	0	0	0	0	4.67		6.3	192.5	1.46	3.32
1905	0	43	1	0	1	170	72	130	80		24.9135	0	1	0	0	0	1	0	1	0	0	0	0	0	0	0	0	0	0	0	0	0	0	0	0	0	0	0	0	0	0	0	0	9.8	12.62	10.9	424.7	2.08	5.39
1906	0	79	1	0	1	166		158	81	112		0	0	1	0	0	0	0	0	0	0	0	0	0	1	1	1	0	1	0	0	0	0	0	0	0	0	0	0	0	0	0	0	10.1		7.7	219.5	2.58	4.26
1907	0	69	0	0	1	166		116	69			1	0	1	0	0	0	0	0	0	0	0	0	0	1	0	0	0	0	0	0	0	0	0	0	0	0	0	0	0	0	0	0	7.84		7.4	239.3	1.05	3.5
1908	0	69	0	0	1	163	54	140	68		20.3244	1	0	0	0	0	0	0	0	0	0	0	0	0	0	0	0	0	0	0	0	0	0	0	0	0	0	0	0	0	0	0	0	5.92		6.7	253.3	1.87	4.48
1909	0	57	1	0	1	178	79	134	54		24.9337	1	1	1	0	0	0	0	0	0	0	0	0	0	1	0	0	1	0	0	0	0	0	0	0	0	0	0	0	0	0	0	0	5.39		6.6		2.1	4.67
1910	0	49	1	0	1	166		140	76			1	0	1	0	0	0	0	0	0	0	0	0	0	1	1	0	0	0	0	0	0	0	0	0	0	0	0	0	0	0	0	0	15.8		8.9		2.19	4.14
1911	0	49	1	0	1	178	80	134	70		25.2493	0	0	1	0	0	0	0	0	0	0	0	0	0	0	0	0	0	0	1	0	0	0	0	0	0	0	0	0	0	0	0	0	5.24	14.01	7.3		1.72	5.43
1912	0	53	0	0	1	154	55	117	69		23.1911	0	1	0	0	0	1	0	0	0	0	1	0	0	0	0	0	0	0	0	0	0	0	1	0	0	0	1	1	0	0	0	1	4.48		5.8		1.45	4.85
1913	0	33	0	0	1	173	94	130	58		31.4077	1	0	0	0	0	0	0	1	0	0	1	0	0	0	0	1	1	0	0	0	0	1	0	0	0	0	0	0	0	0	0	0	5.43	9.61	6		0.94	2.05
1914	0	73	0	0	1	166	70	133	70	181	25.4028	1	0	0	0	0	0	0	0	0	0	0	0	1	0	0	0	0	1	0	1	0	0	0	0	0	0	0	0	0	0	0	0	6.73		6.2	139.4	1.14	5.46
1915	0	39	1	0	1	178	90	136	101		28.4055	1	0	0	0	0	0	0	0	0	0	0	0	0	0	0	0	0	0	0	0	0	0	0	0	0	0	0	0	0	0	0	0	4.47		5.3	161.4	4.95	3.71
1916	0	56	1	0	1	174	87	118	85		28.7356	1	1	1	0	0	0	0	0	0	0	1	0	0	0	0	0	0	0	0	0	0	0	0	0	0	1	0	0	0	0	0	0	9.18		7		1.42	3.94
1917	0	59	1	0	1	180	83	154	92		25.6173	1	0	0	0	0	1	0	0	0	0	1	0	0	0	0	0	0	0	0	0	0	0	1	0	0	0	0	0	0	0	0	0	12.8	13.84	6.7	305.4	2.74	4.25
1918	0	52	1	0	1	166		109	61			0	1	1	0	0	0	0	0	0	0	0	0	0	0	0	0	0	1	0	0	0	0	1	0	0	0	0	0	0	0	0	0	5.74		5.9		1.96	5.65
1919	0	59	0	0	1	166	56.5	110	70		20.5037	1	1	0	0	0	1	0	0	0	0	1	0	0	0	0	0	0	0	0	0	0	0	0	0	0	0	0	0	0	0	0	0	6.73		6.4	237.8	3.97	4.36
1920	0	55	1	0	1	175	80.9	110	70		26.4163	1	0	0	0	0	0	0	1	0	0	0	0	0	0	0	0	0	0	0	0	0	0	1	0	0	0	0	0	0	0	0	0	4.46		7.3	253.1	1.78	3.31
1921	0	64	0	0	1	166		164	107			1	0	1	0	0	1	0	0	0	0	1	0	0	1	0	0	0	0	0	0	0	0	1	0	0	0	0	1	0	0	0	0	7		8.8		1.5	4.23
1922	0	47	0	0	1	167	77	130	81		27.6095	0	0	0	0	0	0	0	0	0	0	0	0	0	0	0	0	0	0	0	0	0	0	0	0	0	0	0	0	0	0	0	0	8.99		7.1	207.6	1.71	4.73
1923	0	64	1	0	1	166	74	202	104		26.8544	1	0	0	0	0	0	0	0	0	0	1	0	0	0	0	0	0	0	0	0	0	0	0	0	0	0	0	0	0	0	0	0	7.42		7.7	165	1.19	3.03
1924	0	66	0	0	1	166		132	71			1	0	1	0	0	0	0	0	0	0	0	0	0	0	0	0	0	0	0	0	0	0	0	0	0	0	0	0	0	0	0	0	8.89		7.9		0.74	3.1
1925	0	43	1	0	1	184	115	160	110		33.9674	1	1	1	1	0	1	0	0	0	0	1	0	0	1	0	0	0	0	1	0	0	0	1	0	0	0	0	0	0	0	0	0	12	16.07	9.9	225.5	4.78	3.51
1926	0	48	1	0	1	170	93	142	88		32.1799	0	0	0	0	0	1	0	0	0	0	1	0	0	0	0	0	0	0	0	0	0	0	1	1	0	0	0	0	0	0	0	0	6.78	10.38	6	184.1	2.5	5.45
1927	0	72	1	0	1	166	75.4	142	80	116	27.3625	1	0	1	0	0	0	0	0	0	0	0	0	0	1	0	0	0	0	0	0	0	0	0	0	0	0	0	0	0	0	0	0	13.4		11.2
1928	0	86	1	0	1	180	78	150	80		24.0741	1	0	0	0	0	0	0	0	0	0	0	0	0	0	1	0	0	0	0	0	0	0	0	0	0	0	0	0	0	0	0	0	6.38		7.3	277	0.96	3.53
1929	0	50	1	0	1	166	64.7	94	61		23.4795	0	0	1	0	0	0	0	0	0	0	0	0	0	1	1	0	0	0	0	0	0	0	0	0	0	0	0	0	0	0	0	0	11		12.4	335.1	2.04	5.14
1930	0	71	1	0	1	181	77	129	75		23.5036	0	0	0	0	0	0	0	0	0	0	0	0	0	0	0	0	0	0	0	0	0	0	0	0	0	0	0	0	0	0	0	0	6.52		5.9	180.2	0.78	3.46
1931	0	51	1	0	1	174	83	141	91		27.4145	0	0	0	0	0	0	0	0	0	0	0	0	0	0	0	0	0	0	0	0	0	0	0	0	0	0	0	0	0	0	0	0	5.31		6.9	168.2	1.37	2.88
1932	0	45	1	0	1	166	81	143	91		29.3947	0	1	1	0	0	0	0	0	0	0	0	0	0	1	0	0	0	0	0	0	0	0	0	0	0	0	0	0	0	0	0	0	12.6		8.9	298	2.75	3.67
1933	0	50	1	0	1	169	93	140	90		32.5619	1	0	0	0	0	0	0	0	0	0	1	0	0	0	0	0	0	0	0	0	0	0	0	1	0	0	0	0	0	0	0	0	5.73	7.96	5.9	169.7	0.92	4.47
1934	0	70	1	0	1	172	85	158	70		28.7317	1	0	1	0	0	0	0	0	0	0	1	0	0	1	0	0	0	0	0	0	0	0	0	0	0	0	0	0	0	0	0	0	17.6		6.8		1.28	5.37
1935	0	59	0	0	1	155	60	126	80	80	24.974	1	0	0	0	0	1	0	0	0	0	0	0	0	0	0	0	0	0	0	0	0	0	1	0	0	1	0	0	0	0	0	1	13.8		8.3		4.34	4.39
1936	0	56	1	0	1	174	90	118	66		29.7265	1	0	1	0	0	1	0	0	0	0	0	0	0	0	0	0	0	0	1	0	0	0	0	0	0	0	0	0	0	0	0	0	6.94	12.7	7.6	147.1	1.03	4
1937	0	66	0	0	1	162	60	145	81		22.8624	0	0	0	0	0	0	0	0	0	0	0	0	0	0	0	1	1	0	0	0	0	0	0	0	0	0	0	0	0	0	0	0	7.76		7.1		0.91	3.96
1938	0	48	1	0	1	166	81.9	130	70		29.7213	1	0	1	0	0	1	0	0	0	0	0	0	0	0	0	0	0	0	1	0	0	0	0	0	0	0	0	0	0	0	0	0	8.76		7.2		2.77	5.32
1939	0	72	0	0	1	166		130	60			1	0	0	0	0	0	0	0	0	0	0	0	0	0	0	0	0	0	0	0	0	0	0	0	0	0	0	0	0	0	0	0	5.9		6.8		0.69	3.42
1940	0	51	1	0	1	171	79	110	70		27.0169	0	1	1	0	0	1	0	0	0	0	0	0	0	1	0	0	0	0	1	0	0	0	0	0	0	0	0	0	0	0	0	0	10.4		9.3	354.4	1.98	5.29
1941	0	86	1	0	1	165	55	143	61		20.202	1	0	1	0	0	0	0	0	0	0	1	0	0	1	0	0	0	0	0	0	0	0	0	0	0	0	1	0	0	0	0	1	5.07		5.4
1942	0	59	1	0	1	171	60	130	70	8	20.5191	1	0	1	0	0	0	0	0	0	0	0	0	0	0	0	0	0	0	1	0	0	0	0	0	0	0	0	0	0	0	0	0	7.35		8.4	189.6	1.89	5.45
1943	0	47	1	0	1	166	79	163	76		28.6689	1	0	1	0	0	0	0	0	0	0	0	0	0	1	0	0	0	1	0	0	0	0	0	0	0	0	0	0	0	0	0	0	9.19		6.3		1.2	4.19
1944	0	83	0	0	1	166	57	134	60		20.6852	1	0	1	0	0	0	0	0	0	0	0	0	0	1	0	0	0	1	0	0	0	0	0	0	0	0	0	0	0	0	0	0	6.3		6.6	222.4	0.87	4.85
1945	0	63	0	0	1	160	62	146	83		24.2188	1	0	0	0	0	0	0	0	0	0	0	0	0	0	0	0	0	0	0	0	0	0	0	0	0	0	0	0	1	0	0	1	7.33	8.87	8.3	232.7	2.82	5.31
1946	0	61	1	0	1	172	74.5	119	60		25.1825	1	1	1	0	0	0	0	0	0	0	0	0	0	1	1	1	0	0	0	0	0	0	0	0	0	0	0	0	0	0	0	0	16.2		11.6	304.9	0.98	5.34
1947	0	54	1	1	1	166		134	90			1	0	1	0	0	1	0	1	0	0	0	0	0	0	0	0	0	0	0	0	0	0	1	0	0	0	0	0	0	0	0	0	7.28		7.2	264.3	2.51	3.8
1948	0	71	0	0	1	166	68	151	82		24.677	1	0	0	0	0	0	0	0	0	0	0	0	0	1	0	1	0	1	0	0	0	0	0	0	0	0	0	0	0	0	0	0	11.9		6.3		1	4.83
1949	0	59	0	0	1	156	50	186	80	70	20.5457	1	0	1	0	0	0	0	0	0	0	1	0	0	1	0	1	0	1	0	1	0	0	0	0	0	0	0	0	0	0	0	0	10.3		6.5	171.6	1.73	4.92
1950	0	65	1	0	1	172	70	128	76		23.6614	1	0	1	1	0	0	0	1	0	1	0	0	0	0	0	0	0	0	0	0	0	0	1	0	0	0	0	0	0	0	0	0	5.83		6.6	246.4	0.63	3.69
1951	0	78	0	0	1	166		180	88	75		1	1	1	0	0	0	0	0	0	0	1	0	0	1	0	1	0	1	0	1	0	0	0	0	0	0	0	0	0	0	0	0	8.23		6.4	132.3	0.52	5.65
1952	0	65	0	0	1	167	55	114	64		19.721	0	0	1	0	0	0	0	0	0	0	1	0	0	1	0	0	0	0	0	0	1	0	1	0	0	0	0	0	0	0	0	1	7.48		6.3	182.7	0.63	3.7
1953	0	60	0	0	1	159	72	146	71		28.4799	1	0	1	0	0	0	0	0	0	0	0	0	0	1	0	0	0	0	0	0	0	0	0	0	0	0	0	0	0	0	0	0	6.59		7.5	205.2	1.54	4.81
1954	0	50	1	0	1	166		138	74			0	0	0	0	0	1	0	0	0	0	0	0	0	0	0	0	0	0	0	0	0	0	0	0	0	0	0	0	0	0	0	0	14.3		6.5		1.27	5.45
1955	0	58	1	0	1	169	70	124	70		24.5089	0	1	1	0	0	0	0	0	0	0	0	0	0	0	0	0	0	0	0	0	0	0	1	0	0	1	0	0	0	0	0	0	8.51		8.4		1.76	5.55
1956	0	62	0	0	1	166	75	205	97		27.2173	1	0	1	0	0	0	0	0	0	0	0	0	0	1	0	0	0	0	0	0	0	0	0	0	0	0	0	0	0	0	0	0	7.5		6.6		0.75	3.66
1957	0	61	1	0	1	166	78	150	89		28.306	1	0	1	0	0	0	0	0	0	0	0	0	0	1	0	0	0	0	0	0	0	0	0	0	0	0	0	0	0	0	0	0	6.16		7.2		0.88	3.94
1958	0	81	0	0	1	166	57	127	66		20.6852	1	1	1	0	0	0	0	0	0	0	0	0	0	1	0	0	0	0	0	0	0	0	0	0	0	0	0	0	0	0	0	0	13.8		9.5		4.12	4.92
1959	0	63	0	0	1	158	60	140	78		24.0346	1	0	0	0	0	0	0	0	0	0	0	0	0	0	0	0	0	0	0	0	0	0	1	0	0	0	0	1	0	0	0	0	4.4		6.7		1.84	5.2
1960	0	52	1	0	1	174	70	140	94		23.1206	1	0	0	0	0	0	0	0	0	0	0	0	0	0	0	0	0	0	0	0	0	0	0	0	0	1	0	0	0	0	0	1	7.71		6.4	254.1	1.1	4.46
1961	0	74	1	0	1	174	70	140	80	90	23.1206	1	0	1	0	0	0	0	0	0	1	0	0	0	1	0	1	0	0	0	0	0	0	0	0	0	0	0	0	0	0	0	0	7.92	15.37	6.3	224.8	0.94	4.09
1962	0	59	1	0	1	164	49	162	92		18.2183	1	0	0	0	0	0	0	0	0	0	1	0	0	0	0	0	0	0	0	0	0	0	0	1	0	0	0	0	0	0	0	0	8.24		8.3		0.97	4.56
1963	0	59	1	0	1	175	79	130	80		25.7959	0	0	0	0	0	0	0	0	0	0	0	0	0	0	0	0	0	0	0	0	0	0	1	0	0	0	0	0	0	0	0	0	4.25	14.14	6.4		0.78	4.31
1964	0	73	1	0	1	166	75	140	75		27.2173	0	0	0	0	0	1	0	1	0	0	0	0	0	0	0	0	0	1	0	0	0	0	1	0	0	0	0	0	0	0	0	0	5.93	13.15	6.2		1.69	5.25
1965	0	58	1	0	1	177	88	115	71		28.089	1	1	1	0	0	1	0	0	0	1	0	0	1	1	0	0	0	0	0	0	0	0	1	0	0	0	0	0	0	0	0	0	7.09		6.2	224.5	0.78	4.62
1966	0	46	1	0	1	175	94	140	85	69	30.6939	1	1	1	0	0	1	0	0	0	0	0	0	1	0	0	0	0	0	0	0	0	0	0	0	0	1	0	0	0	0	0	0	7.33		6.2	215.3	11.46	8.73
1967	0	56	1	0	1	166	72.6	130	80		26.3463	0	0	0	0	0	1	0	0	0	0	0	0	0	0	0	0	0	0	0	0	0	0	0	0	0	0	0	0	0	0	0	0	7.77	13.16	8.1	226	2.45	4.47
1968	0	69	1	0	1	172	65	140	90		21.9713	1	1	0	0	0	0	0	0	0	0	0	0	0	0	0	0	0	0	0	0	0	0	0	0	0	1	0	0	0	0	0	0	5.98	11.73	6.8	215.9	2.99	5.25
1969	0	76	1	0	1	165	60	150	80		22.0386	1	0	1	1	0	1	0	0	0	1	0	0	1	0	0	0	0	0	1	0	0	0	1	0	0	0	0	0	0	0	0	0	12.2	14.78	10.7	252.1	0.92	5.15
1970	0	67	0	0	1	165	58	135	70		21.3039	1	1	1	0	0	0	0	0	0	0	0	0	0	1	0	0	0	0	0	0	0	0	0	0	0	0	0	0	0	0	0	0	6.83		6.9	206.8	0.84	3.01
1971	0	49	1	0	1	180	110	148	98		33.9506	1	0	1	0	0	1	0	0	0	0	0	0	0	0	0	0	0	0	0	0	0	0	0	0	0	1	0	0	0	0	0	0	9.26		6.5	230.2	3.85	5.43
1972	0	74	0	0	1	159	85	155	95		33.6221	1	0	0	0	0	0	0	0	0	0	0	0	1	0	0	0	0	1	0	0	0	0	0	0	0	0	0	0	1	0	0	0	8.68		10.6	255.5	1.68	3.72
1973	0	64	0	0	1	166		118	59			0	0	1	0	0	0	0	0	0	0	0	0	0	0	0	0	0	1	0	0	0	0	1	0	0	0	0	0	0	0	0	0	7.22		6.5		1.59	5.2
1974	0	41	1	0	1	173	82	120	70		27.3982	0	1	0	0	0	1	0	0	0	0	1	0	0	0	0	0	0	0	0	0	0	0	0	0	0	0	0	0	0	0	0	0	11.5		8.1	294.3	2.06	5.62
1975	0	56	1	0	1	176	83	148	90		26.7949	1	0	0	1	0	1	0	0	0	1	1	0	0	0	0	0	0	0	0	0	0	0	1	0	0	1	0	0	0	0	0	0	4.89		5.9	131.3	1.77	4.12
1976	0	55	1	0	1	166	71	122	79		25.7657	1	1	1	0	0	0	0	0	0	0	0	0	0	1	1	1	0	0	0	0	0	0	0	0	0	0	0	0	0	0	0	0	4.51		6.1	190.3	1.55	2.76
1977	0	47	1	0	1	171	77	120	85		26.3329	0	0	1	0	0	0	0	0	0	0	1	0	0	0	0	0	0	0	0	0	0	0	0	0	0	0	0	0	0	0	0	0	5.81	7.77	6.7	188.9	1.88	4.26
1978	0	61	0	0	1	160	70	132	63		27.3438	1	0	0	0	0	0	0	0	0	0	1	0	0	0	0	1	0	1	0	1	0	0	0	0	0	0	0	0	0	0	0	0	9.29		7.6		2.54	4.91
1979	0	55	0	0	1	158	75	140	90		30.0433	0	0	1	0	0	1	0	0	0	0	0	0	1	1	0	0	0	0	0	0	0	0	1	1	0	0	0	0	0	0	0	0	4.52	12.02	5.9	169.4	1.78	3.08
1980	0	61	0	0	1	166	77	117	77		27.9431	0	0	0	0	0	0	0	0	0	0	0	0	0	0	0	0	0	0	0	0	0	0	0	0	0	0	0	0	0	0	0	0	5.77		6.3	174.3	3.76	4.83
1981	0	47	1	0	1	177	88	138	82		28.089	0	1	0	0	0	1	0	0	0	0	0	0	0	0	0	0	0	0	0	0	0	0	0	0	0	0	0	0	0	0	0	0	5.76		6		1	5.08
1982	0	55	1	0	1	166		135	89			1	1	0	0	0	0	0	0	0	0	0	0	0	0	0	0	0	0	0	0	0	0	1	0	0	0	0	0	0	0	0	0	12.8		9.1		7.61	7.75
1983	0	45	1	0	1	166		113	77			1	1	1	0	0	0	0	0	0	0	1	0	0	0	0	0	0	0	0	0	0	0	0	1	0	0	0	0	0	0	0	1	11.4		9.4		2.51	7.29
1984	0	33	1	0	1	166	95.6	135	78		34.693	1	1	1	0	0	0	0	1	0	0	0	0	0	1	0	0	0	0	0	0	0	0	0	0	0	0	0	0	0	0	0	0	15.3		11.7		4.84	6
1985	0	79	0	0	1	160	65	150	80		25.3906	1	0	0	0	0	0	0	0	0	0	0	0	0	0	0	0	0	0	0	0	0	0	0	0	0	0	0	1	0	0	0	1	8.85		7.6	237.1	4.41	4.91
1986	0	51	0	0	1	155	62	112	72		25.8065	0	0	0	0	0	0	0	0	0	0	0	0	0	0	0	0	0	0	0	0	0	0	0	0	0	0	0	0	0	0	0	0	16.7		9.2	245.7	0.88	2.97
1987	0	60	0	0	1	150	65	135	72		28.8889	1	1	1	0	1	0	0	0	0	0	0	0	0	1	0	0	0	0	0	0	0	0	0	0	0	0	0	0	0	0	0	0	15.2		7.9		2.2	4.94
1988	0	66	1	0	1	165	55	131	71		20.202	1	0	0	0	0	0	0	0	0	1	1	0	0	0	0	0	0	1	0	0	0	0	1	0	0	0	0	0	0	1	0	1	5.9		10.5		0.71	2.95
1989	0	40	0	0	1	166		111	70			0	0	0	0	0	0	0	0	0	1	0	0	0	0	0	0	0	0	0	0	0	0	0	1	0	0	0	0	0	0	0	0	5.97		6.1		1.15	4.19
1990	0	55	1	0	1	170	75	130	80		25.9516	1	1	1	0	0	1	0	1	0	0	0	0	0	0	0	0	0	0	0	0	0	0	1	0	0	1	0	0	0	0	0	0	4.78		6.1		2.01	5.01
1991	0	62	1	0	1	166		133	71			1	0	1	0	0	0	0	0	0	0	0	0	0	1	0	0	0	1	0	0	0	0	1	0	0	1	0	0	0	0	0	0	6.95		7.8		1.06	4.62
1992	0	69	0	0	1	166	43	117	60		15.6046	0	0	1	0	0	0	0	0	0	0	0	0	0	1	0	0	0	0	0	0	0	0	0	0	0	0	0	0	0	0	0	0	7.83		7.2		1.12	2.3
1993	0	58	1	0	1	166		124	81			1	0	1	0	0	1	0	1	0	0	0	0	0	1	0	0	0	0	0	0	0	0	0	0	0	1	0	0	0	0	0	1	6.85		7		1.87	5.52
1994	0	65	1	0	1	168	83	137	75		29.4076	1	0	0	0	0	1	1	1	0	0	0	0	0	0	0	0	0	0	0	0	0	0	0	0	0	1	0	0	0	0	0	1	5.61		6.7	235.9	1.14	4.03
1995	0	48	0	0	1	160	77.5	97	64		30.2734	0	0	1	0	0	0	0	0	0	0	0	0	0	1	0	0	0	1	0	0	1	0	0	0	0	0	0	0	0	0	0	0	4.21		7.3		2.08	4.42
1996	0	52	1	1	1	169	66.4	152	89	10	23.2485	1	0	0	0	0	0	1	1	0	0	0	0	0	0	0	0	0	0	0	0	0	0	0	0	0	1	0	0	0	1	0	1	11.7		9.3	385.7	1.29	3.24
1997	0	65	1	0	1	170	70	128	74		24.2215	0	0	0	0	0	0	1	1	0	1	0	0	0	0	0	0	0	0	0	0	0	0	0	0	0	1	0	0	0	0	0	0	6.42		6.8	265.6	1.14	3.17
1998	0	57	1	0	1	186	109	114	72	89	31.5065	1	0	1	0	0	0	0	0	0	0	0	0	0	0	0	0	0	0	0	1	0	0	1	0	0	0	0	0	0	0	0	0	5.51		5.2
1999	0	72	1	0	1	174	78	155	62		25.763	1	0	1	0	0	0	0	0	0	0	0	0	0	1	0	0	1	0	0	0	0	0	0	0	0	0	0	0	0	0	0	0	19.5		11.4		1.82	4.63
[truncated: 1,001 more rows]
[truncated: 38 more columns]

## Sheet:  Sheet3
Field/Variable Name	Fields/Variable meaning	Is it mandatory?	Field/Variable Type	default value	Field/variable length	Field/variable legal value range	Field/variable value meaning	Field Order	Remark
Case_ID	Patient number	yes	int	0	11	0-999		1
Disease Type	Disease Type	yes	int	0	11	0-999	0——diabetes 1——Diabetic retinopathy	2
AGE	age	yes	int	0	11	0-999		3
gender	gender	yes	int	0	11	0-999		4
nationality	nationality	yes	int	0	11	0-999		5
Marital status	Marital status	yes	int	0	11	0-999		6
HEIGHT	height	no	int	0	11	0-999		7
WEIGHT	weight	no	int	0	11	0-999		8
Systolic blood pressure	Systolic blood pressure	no	int	0	11	0-999		9
Diastolic blood pressure	Diastolic blood pressure	no	int	0	11	0-999		10
HEART_RATE	Heart rate	no	int	0	11	0-999		11
BMI	BMI	no	int	0	11	0-999		12
HYPERTENTION	hypertension	no	int	0	11	0-999	0——non-disease 1——diseased	13
HYPERLIPIDEMIA	Hyperlipidemia	no	int	0	11	0-999	0——non-disease 1——diseased	14
Atherosclerosis	Atherosclerosis	no	int	0	11	0-999	0——non-disease 1——diseased	15
CEREBRAL_APOPLEXTY	Stroke	no	int	0	11	0-999	0——non-disease 1——diseased	16
CAROTID_ARTERY_STENOSIS	Carotid artery stenosis	no	int	0	11	0-999	0——non-disease 1——diseased	17
FLD	Fatty liver	no	int	0	11	0-999	0——non-disease 1——diseased	18
CIRRHOSIS	Cirrhosis	no	int	0	11	0-999	0——non-disease 1——diseased	19
CLD	Other chronic liver diseases	no	int	0	11	0-999	0——non-disease 1——diseased	20
PANCREATIC_DISEASE	Exocrine Pancreatic Diseases	no	int	0	11	0-999	0——non-disease 1——diseased	21
BILIARY_TRACT_DISEASE	Biliary tract diseases	no	int	0	11	0-999	0——non-disease 1——diseased	22
NEPHROPATHY	Kidney disease	no	int	0	11	0-999	0——non-disease 1——diseased	23
RENAL_FALIURE	Renal failure	no	int	0	11	0-999	0——non-disease 1——diseased	24
NERVOUS_SYSTEM_DISEASE	Neurological disorders	no	int	0	11	0-999	0——non-disease 1——diseased	25
CHD	Coronary heart disease	no	int	0	11	0-999	0——non-disease 1——diseased	26
MI	Myocardial infarction	no	int	0	11	0-999	0——non-disease 1——diseased	27
CHF	Heart failure and heart insufficiency	no	int	0	11	0-999	0——non-disease 1——diseased	28
ARRHYTHMIAS	Arrhythmias	no	int	0	11	0-999	0——non-disease 1——diseased	29
RESPIRATORY_SYSTEM_DISEASE	Respiratory diseases	no	int	0	11	0-999	0——non-disease 1——diseased	30
LEADDP	Lower extremity arterial disease	no	int	0	11	0-999	0——non-disease 1——diseased	31
HEMATONOSIS	Blood disorders	no	int	0	11	0-999	0——non-disease 1——diseased	32
RHEUMATIC_IMMUNITY	Rheumatism and immune diseases	no	int	0	11	0-999	0——non-disease 1——diseased	33
PREGNANT	Pregnancy and lactation	no	int	0	11	0-999	0——non-disease 1——diseased	34
ENDOCRINE_DISEASE	Other endocrine diseases	no	int	0	11	0-999	0——non-disease 1——diseased	35
MEN	Endocrine adenoma	no	int	0	11	0-999	0——non-disease 1——diseased	36
PCOS	Polycystic ovary syndrome	no	int	0	11	0-999	0——non-disease 1——diseased	37
DIGESTIVE_CARCINOMA	Digestive system tumors	no	int	0	11	0-999	0——non-disease 1——diseased	38
UROLOGIC_NEOPLASMS	Urinary tract tumors	no	int	0	11	0-999	0——non-disease 1——diseased	39
GYNECOLGICAL_TUMOR	Gynecological tumors	no	int	0	11	0-999	0——non-disease 1——diseased	40
BREAST_TUMOR	Breast tumors	no	int	0	11	0-999	0——non-disease 1——diseased	41
LUNG_TUMOR	Lung tumors	no	int	0	11	0-999	0——non-disease 1——diseased	42
INTRACRANIAL_TUMOR	Intracranial tumors	no	int	0	11	0-999	0——non-disease 1——diseased	43
OTHER_TUMOR	Other tumors	no	int	0	11	0-999	0——non-disease 1——diseased	44
GLU	Fasting blood sugar	no	int	0	11	0-999		45
GLU_2H	After meal 2 H blood sugar(OGTT)	no	int	0	11	0-999		46
HBA1C	Glycated hemoglobin	no	int	0	11	0-999		47
GSP	Glycated serum protein	no	int	0	11	0-999		48
TG	Triglycerides	no	int	0	11	0-999		49
TC	Total cholesterol	no	int	0	11	0-999		50
HDL_C	HDL cholesterol	no	int	0	11	0-999		51
LDL_C	LDL cholesterol	no	int	0	11	0-999		52
FBG	Fibrinogen	no	int	0	11	0-999		53
UPR_24	24h Urine microprotein	no	int	0	11	0-999		54
BUN	Blood urea nitrogen	no	int	0	11	0-999		55
BU	Blood urea	no	int	0	11	0-999		56
SCR	Serum creatinine	no	int	0	11	0-999		57
UCR	Urine creatinine	no	int	0	11	0-999		58
SUA	Serum uric acid	no	int	0	11	0-999		59
HB	Hemoglobin	no	int	0	11	0-999		60
CP	Fasting C Peptides	no	int	0	11	0-999		61
INS	Fasting insulin	no	int	0	11	0-999		62
PCV	Hematocrit	no	int	0	11	0-999		63
PLT	Platelets	no	int	0	11	0-999		64
ESR	ESR	no	int	0	11	0-999		65
TBILI	Total bilirubin	no	int	0	11	0-999		66
DBILI	Direct bilirubin	no	int	0	11	0-999		67
TP	Total Protein	no	int	0	11	0-999		68
ALB	Serum albumin	no	int	0	11	0-999		69
LDH_L	Lactate dehydrogenase	no	int	0	11	0-999		70
ALT	ALT	no	int	0	11	0-999		71
AST	Aspartate aminotransferase	no	int	0	11	0-999		72
GGT	Transglutaminase	no	int	0	11	0-999		73
ALP	Alkaline phosphatase	no	int	0	11	0-999		74
LP_A	lipoprotein	no	int	0	11	0-999		75
PL	Phospholipids	no	int	0	11	0-999		76
PT	Prothrombin time	no	int	0	11	0-999		77
PTA	Prothrombin activity	no	int	0	11	0-999		78
APTT	Partially activated prothrombin time	no	int	0	11	0-999		79
FIBRIN	Fibrin	no	int	0	11	0-999		80
ALB_CR	Rapid microalbuminuria/Creatinine measurement	no	int	0	11	0-999		81
LPS	Serum lipase	no	int	0	11	0-999		82
CA199	Tumor markers CA199	no	int	0	11	0-999		83
CRP	CRP	no	int	0	11	0-999		84
M1_M2	Macrophages	no	int	0	11	0-999		85
TH2	TH2	no	int	0	11	0-999		86
IBILI	Indirect bilirubin	no	int	0	11	0-999		87
GLO	globulin	no	int	0	11	0-999		88
